# Supplementary material for: Associations between individual variations in visual attention at 9 months and behavioral competencies at 18 months in rural Malawi
Source: PLoS One. 2020 Oct 1;15(10):e0239613. doi: 10.1371/journal.pone.0239613 (PMC7529224; doi:10.1371/journal.pone.0239613)
Supplement: S1 Data — (XLSX) [file pone.0239613.s002.xlsx]

## Sheet: Data
ID	Gestational age, weeks	Gestational age category	Status at 9 mo	Status at 18 mo home visit	Status at 18 mo clinic visit	Seen at 18 mo clinic visit	Seen at 18 mo clinic visit and has visual attention data	Sex	LAZ at enrollment	WAZ at enrollment	WLZ at enrollment	HCAZ at enrollment	MUAC at enrollment	Age at enrollment, days	LAZ at 9 mo	WAZ at 9 mo	WLZ at 9 mo	HCAZ at 9 mo	MUACZ at 9 mo	LAZ at 18 mo	WAZ at 18 mo	WLZ at 18 mo	HCAZ at 18 mo	MUACZ at 18 mo	LAZ change between 9 and 18 mo	WAZ change between 9 and 18 mo	WLZ change between 9 and 18 mo	HCZ change between 9 and 18 mo	MUACZ change between 9 and 18 mo	Length at 18 mo, cm	Weight at 18 mo, kg	Head circumference at 18 mo, cm	MUAC at 18 mo, cm	Stunted at 18 mo	Underweight at 18 mo	Mother literate at enrollment	Father literate at enrollment	Maternal cognition	Maternal psychosocial well-being	Socioeconomic status	Care practices	Mental rotation test	Digit span test, forward	Digit span test, backward	Verbal fluency test, foods	Verbal fluency test, girls’ names	Depression symptoms	Perceived stress	Adverse life events
522	37.4286	Early term	Dead	Dead	Dead	0	0	Male	NA	-1.45777	0.27555355	-0.721887	10.6	1	NA	NA	NA	NA	NA	NA	NA	NA	NA	NA	NA	NA	NA	NA	NA	NA	NA	NA	NA	NA	NA	NA	NA	NA	NA	NA	NA	NA	NA	NA	NA	NA	NA	NA	NA
523	39.7143	Full term	Done in time	Done in time	Done in time	1	1	Male	-1.3527255	-0.603267	-0.53350943	-0.363547	11.05	0	-2.7998581	-1.0363054	0.81315672	-0.98432952	-0.24693944	-2.9280336	-1.1998688	0.25177962	-1.2049549	0.50788593	-0.1281755	-0.16356337	-0.56137711	-0.22062534	0.75482535	74.5	9.6000004	45.799999	15.45	1	0	1	1	0.89480823	3.5994868	-0.57337219	-2.2891543	23	5	2	21	19	18	23	31
524	39	Full term	Done in time	Done in time	Done in time	1	1	Male	-0.72437727	-1.00147	-0.70282704	-0.0880142	10	0	-0.94566429	-1.3951629	-1.155177	-1.552586	-0.90014142	-1.6241643	-1.1200978	-0.49354419	-1.0879624	0.34008363	-0.67850006	0.27506518	0.66163278	0.46462357	1.2402251	78	9.6800003	45.950001	15.25	0	0	1	1	4.3321128	3.4965887	2.3241098	-0.22167015	17	8	6	22	18	19	20	34
525	37.8571	Early term	Done in time	Done in time	Done in time	1	1	Female	-1.6208998	-1.55061	-0.2874811	-0.782687	10	1	-1.3114455	-1.1934711	-0.60245234	-1.5241808	-0.71522248	-1.4438651	-1.3717945	-0.94251502	-1.3746926	-0.11217572	-0.13241959	-0.17832339	-0.34006268	0.14948821	0.60304677	76.550003	8.6800003	44.349998	14.35	0	0	0	1	0.090215787	-4.1157484	0.48125094	1.3564942	27	5	3	12	17	11	10	27
526	40.2857	Full term	Done in time	Done in time	Done in time	1	1	Female	0.17416932	0.395352	-0.063046902	0.53254	10.4	12	-0.31503943	0.60888499	1.0554258	-0.71986276	1.0290513	-0.89332896	0.88483602	1.7547218	-0.69611502	1.4953938	-0.57828951	0.27595103	0.699296	0.023747742	0.46634245	78.5	11.52	45.349998	16.4	0	0	0	1	3.7536736	-2.9005291	-3.1216698	0.54033232	29	7	4	16	19	15	18	21
527	38.7143	Early term	Done in time	Done in time	Done in time	1	1	Female	-1.0789728	-0.811686	0.44024518	0.89817	10.35	7	-1.1744447	-1.289851	-0.86156917	-0.068574786	-0.3750627	-2.7417934	-2.7189147	-1.8295368	-0.60325927	-0.83110845	-1.5673487	-1.4290638	-0.96796763	-0.53468448	-0.45604575	72.949997	7.46	45.450001	13.55	1	1	0	1	-2.2864254	2.4925618	-2.0073497	-3.1919708	19	6	2	13	12	16	19	32
528	39.8571	Full term	Done in time	Done in time	Done in time	1	1	Female	-0.47344193	-0.778863	-1.0512404	0.994198	9.95	1	0.094898574	0.3498278	0.45296502	0.89071649	0.89230323	-0.40960425	-0.16027102	0.045594119	0.46962821	0.16957211	-0.50450283	-0.51009881	-0.4073709	-0.42108828	-0.72273111	79.849998	10.1	46.950001	14.7	0	0	1	1	2.358592	1.6596937	0.80276	-2.3108182	25	10	0	16	19	10	23	31
529	39.5714	Full term	Done in time	Done in time	Done in time	1	1	Male	-1.2731251	-1.21087	-2.847039	0.231235	10.3	4	-0.81193411	-0.59749931	-0.16923386	-0.83626193	0.11223192	-1.7885227	-1.3074731	-0.65359801	-0.72036141	0.34849006	-0.97658861	-0.70997375	-0.48436415	0.11590052	0.23625815	77.349998	9.4399996	46.400002	15.25	0	0	1	1	3.3887303	5.7050433	6.2598429	0.15933105	30	6	5	8	25	20	27	34
530	41.8571	Full term	Done in time	Done in time	Done in time	1	1	Female	0.11123969	0.700217	3.8959613	1.47563	11.65	10	-0.73072404	-0.45382026	-0.053795747	-0.25291523	0.24391761	-0.74739212	-0.99101305	-0.87958211	-0.53624386	-0.53383994	-0.016668081	-0.53719282	-0.82578635	-0.28332862	-0.77775753	78.25	9.0200005	45.450001	13.85	0	0	0	1	-3.4468536	2.9583361	3.625432	-0.2649976	26	4	0	16	9	16	24	31
531	39.8571	Full term	Done in time	Done in time	Done in time	1	1	Female	-0.41973239	-0.404844	0.98897821	0.131096	10.45	9	-1.1483952	-1.3515501	-0.94199914	-1.0276057	-0.62238884	-1.5672921	-1.168645	-0.57660437	-0.71237069	-0.48507115	-0.41889691	0.18290508	0.36539477	0.31523496	0.13731769	76.650002	8.9799995	45.349998	13.95	0	0	1	1	2.4707336	2.7444427	4.307467	0.58365977	29	6	2	13	26	18	24	29
532	40.1429	Full term	Done in time	Done in time	Done in time	1	1	Female	-0.69793397	-0.178726	-0.72337717	1.1691	11.2	2	-1.5427295	-0.66122514	0.28781608	-0.61622161	-0.17915231	-0.99950492	-0.06253951	0.54085326	-0.11867874	1.3352702	0.54322457	0.59868562	0.25303718	0.49754286	1.5144224	77.650002	10.12	46.049999	16.15	0	0	1	0	0.3614594	-0.74455392	-0.39444166	0.95382923	28	4	3	11	22	17	17	28
533	40.5714	Full term	Done in time	Done in time	Done in time	1	1	Male	-1.9726022	-1.21074	1.4736196	-0.435333	9.95	11	-3.5404735	-1.8629773	0.38407588	-2.0880711	-1.4774263	-2.9197979	-1.1085317	0.36747503	-1.8815923	-0.34780699	0.62067556	0.75444555	-0.016600847	0.20647883	1.1296194	74.25	9.6400003	44.849998	14.45	1	0	0	0	-0.67349291	-4.7948718	-0.41804549	-0.67849445	26	3	1	22	17	4	22	25
534	38.8571	Early term	Done in time	Done in time	Done in time	1	1	Female	-0.5930118	-0.190806	-1.0031327	1.33265	10.65	1	-0.26519343	0.25937182	0.56614572	0.30259758	0.48370755	-0.35352564	0.34909695	0.7032761	0.056356087	1.5422916	-0.088332206	0.089725137	0.13713038	-0.2462415	1.0585841	79.849998	10.72	46.349998	16.450001	0	0	0	0	-4.8756132	-3.9018028	-2.3998551	0.14849925	23	4	0	14	7	10	19	27
535	35.1429	Preterm	Done in time	Done in time	Done in time	1	1	Male	-2.6043632	-1.96329	-1.1429771	-1.29155	10.5	17	-2.5768476	-1.6992866	-0.25989509	-0.74548745	-1.1861386	-2.2943168	-1.7146722	-0.88271546	-0.35087323	0.16403401	0.28253078	-0.015385628	-0.62282038	0.39461422	1.3501726	76.300003	9.0799999	46.950001	15.05	1	0	1	1	0.93628037	1.7941848	0.99949121	-1.4729927	29	6	3	9	19	18	22	33
536	39.7143	Full term	Done in time	Lost to follow-up	Lost to follow-up	0	0	Female	-0.20917384	-0.155193	1.3421185	1.60654	10.2	4	-1.1219085	-0.70089805	-0.094547041	1.306487	0.074306607	NA	NA	NA	NA	NA	NA	NA	NA	NA	NA	NA	NA	NA	NA	NA	NA	1	NA	NA	NA	NA	NA	NA	NA	NA	NA	NA	NA	NA	NA
537	38	Early term	Done in time	Done in time	Done in time	1	1	Male	-2.0019717	-1.80031	-2.351002	-0.875253	9.4	0	-1.4429629	0.44135642	1.643404	-1.1324253	1.5658942	-2.0641789	-0.63676202	0.41878337	-1.5043441	0.30826283	-0.62121606	-1.0781184	-1.2246206	-0.3719188	-1.2576314	76.550003	10.16	45.349998	15.2	1	0	0	1	-3.7678676	1.8225069	-0.50161427	-2.6809876	20	4	2	16	7	13	28	32
538	39.5714	Full term	Done in time	Done in time	Done in time	1	1	Female	-0.42680749	-0.070518	-0.51566821	0.988939	10.9	0	-0.91465288	-0.7672739	-0.33900896	-0.71212727	-0.22623378	-1.1595297	-1.1185986	-0.78534675	-0.74265158	0.31399554	-0.2448768	-0.35132468	-0.44633779	-0.030524313	0.54022932	77.25	8.9200001	45.200001	14.85	0	0	1	0	6.2122393	1.9459635	-0.93288499	0.57282794	26	8	5	17	27	19	23	29
539	41.2857	Full term	Done in time	Lost to follow-up	Lost to follow-up	0	0	Male	-0.82329392	0.229958	2.7050936	1.4471	12.25	0	-1.8632146	0.089545816	1.5106696	0.44872594	0.81233174	NA	NA	NA	NA	NA	NA	NA	NA	NA	NA	NA	NA	NA	NA	NA	NA	1	NA	NA	NA	NA	NA	NA	NA	NA	NA	NA	NA	NA	NA
540	38.8571	Early term	Done in time	Too late	Too late	0	0	Male	-0.70840174	-0.13556	0.97364533	-0.0107255	10.75	6	-1.5322207	-1.2354289	-0.48038548	-1.2120612	-0.24529406	NA	NA	NA	NA	NA	NA	NA	NA	NA	NA	NA	NA	NA	NA	NA	NA	0	NA	NA	NA	NA	NA	NA	NA	NA	NA	NA	NA	NA	NA
541	38.7143	Early term	Done in time	Done in time	Too late	0	0	Female	-1.0582973	-0.280184	-0.54361385	-0.0524625	11.75	16	-1.1485624	-0.92308915	-0.37954119	0.13218071	-0.45528066	NA	NA	NA	NA	NA	NA	NA	NA	NA	NA	NA	NA	NA	NA	NA	NA	0	NA	NA	NA	NA	NA	NA	NA	NA	NA	NA	NA	NA	NA
542	41.8571	Full term	Missed	Done in time	Done in time	1	0	Female	NA	-0.070518	-0.51566821	0.735647	11.05	0	NA	NA	NA	NA	NA	-1.9086256	-0.6424281	0.33755881	-1.0333393	0.38220239	NA	NA	NA	NA	NA	75.349998	9.5	44.849998	14.95	0	0	NA	NA	0.601035	NA	NA	NA	28	5	3	8	23	NA	NA	NA
543	38.4286	Early term	Done in time	Done in time	Done in time	1	1	Female	-1.8576859	-1.12674	-0.61242527	-0.0824826	10.2	10	-0.60628259	0.44590151	1.0454396	0.046204239	0.24391761	-0.11302263	0.36744523	0.57478696	-0.19533971	1.5552051	0.49325997	-0.078456283	-0.47065264	-0.24154395	1.3112875	80.25	10.68	45.950001	16.450001	0	0	0	1	-2.982276	1.864491	2.7526295	-0.24333394	25	4	2	13	9	16	21	33
544	39.7143	Full term	Done in time	Done in time	Done in time	1	1	Female	-1.0485278	-0.761469	-1.35164	0.321112	10.85	2	-0.70739722	0.24683438	0.85391384	-0.41307226	1.2702423	-1.2187381	-0.24107653	0.45612299	-0.45942214	0.87095898	-0.51134086	-0.48791093	-0.39779085	-0.046349883	-0.39928335	77.949997	10.1	45.75	15.6	0	0	1	1	-0.89003122	-0.57553005	1.1890128	-0.66766262	17	5	0	21	23	11	23	30
545	38.5714	Early term	Done in time	Done in time	Done in time	1	1	Female	-1.5918264	-0.473047	-0.1587162	-0.361955	11.55	0	-1.8299462	-0.91569543	0.18388917	-1.6737419	0.16034497	-2.0547285	-1.1554464	-0.23973049	-1.7288047	0.76610452	-0.22478235	-0.23975098	-0.42361966	-0.055062771	0.60575956	75.25	9	43.950001	15.45	1	0	1	0	6.1365962	-0.18482369	2.4322846	-1.4838245	25	7	5	29	18	17	23	30
546	39.5714	Full term	Done in time	Done in time	Done in time	1	1	Female	-0.53298867	-0.443668	1.7953097	0.957105	10.45	2	-1.5778704	-0.83426458	0.083921202	-0.18878244	-0.53585434	-1.7752761	-0.51864612	0.42610216	0.3641749	0.36337966	-0.1974057	0.31561846	0.34218097	0.55295736	0.899234	76.099998	9.7200003	46.849998	14.95	0	0	1	0	0.57855582	1.2884721	-3.4932573	0.17016292	21	9	3	10	14	15	21	29
547	40.4286	Full term	Done in time	Done in time	Lost to follow-up	0	0	Female	-0.88801694	-0.57165	-0.17086835	0.486515	10.95	1	-0.91465288	-1.0621475	-0.7354067	-0.41307226	-0.35778746	NA	NA	NA	NA	NA	NA	NA	NA	NA	NA	NA	NA	NA	NA	NA	NA	1	NA	NA	NA	NA	NA	NA	NA	NA	NA	NA	NA	NA	NA
548	39.5714	Full term	Done in time	Done in time	Done in time	1	1	Male	-0.99414909	-1.08787	-0.30459183	-1.51341	9.75	1	-1.0413114	-1.25885	-0.89072043	-1.1324253	-1.0880806	-1.3136799	-2.2788398	-2.2968593	-1.2662387	-1.5876101	-0.27236855	-1.0199898	-1.4061389	-0.13381338	-0.49952948	79.050003	8.54	45.75	13.15	0	1	1	1	3.7086399	5.7083039	2.2529471	2.9888177	35	7	4	9	20	20	29	33
549	36.8571	Preterm	Done in time	Done in time	Done in time	1	1	Female	-1.4958993	-1.80418	NA	-1.5019	9.6	1	-0.53152192	-1.0742643	-1.0424967	-1.6500816	-0.54298627	-1.2734175	-0.86346132	-0.34564653	-1.6959229	0.26675323	-0.74189556	0.21080297	0.69685018	-0.045841217	0.80973947	77.849998	9.3800001	44.049999	14.85	0	0	0	0	-2.4378257	2.871366	1.2272832	0.18099475	17	6	2	7	20	18	30	29
550	39.5714	Full term	Done in time	Done in time	Done in time	1	1	Female	-0.96862108	-0.11322	1.5272412	0.879666	11.7	18	-0.13190049	1.3575901	1.9127746	0.70858741	1.482047	0.11690313	0.82577789	1.0534739	0.8141802	1.2950376	0.24880362	-0.53181219	-0.85930061	0.10559279	-0.18700933	80.949997	11.32	47.349998	16.1	0	0	1	1	-0.25255051	-1.1674249	1.5113347	-0.2325021	24	6	3	11	16	10	23	29
551	38	Early term	Done in time	Done in time	Done in time	1	1	Female	-3.1069031	-2.94676	NA	-1.79805	8.8	1	-2.9538887	-1.8188723	-0.010406808	-1.1916738	-0.86051673	-2.5703611	-1.1938413	0.057248883	-0.89271128	0.5428524	0.38352752	0.62503099	0.06765569	0.29896247	1.4033692	73.449997	8.8999996	45.049999	15.15	1	0	1	0	1.4705786	-2.79568	-0.77813029	0.57282794	25	4	4	17	21	13	12	28
552	37.7143	Early term	Done in time	Done in time	Too late	0	0	Female	-2.3229825	-2.25198	NA	-1.88171	9.85	0	-1.9853503	-1.1965529	-0.063033342	-1.3308594	-0.27345198	NA	NA	NA	NA	NA	NA	NA	NA	NA	NA	NA	NA	NA	NA	NA	NA	0	NA	NA	NA	NA	NA	NA	NA	NA	NA	NA	NA	NA	NA
553	38.1429	Early term	Done in time	Done in time	Too late	0	0	Male	-0.28595278	-0.345034	NA	1.05904	10.25	1	-0.63362837	-0.35935301	0.018366424	-0.47809991	-0.38597965	NA	NA	NA	NA	NA	NA	NA	NA	NA	NA	NA	NA	NA	NA	NA	NA	1	NA	NA	NA	NA	NA	NA	NA	NA	NA	NA	NA	NA	NA
554	40.5714	Full term	Done in time	Done in time	Done in time	1	1	Male	-0.34226385	0.309758	NA	0.935399	11.55	0	-1.413713	-1.2071552	-0.53825223	-0.43830481	-0.99543011	-1.6438776	-0.75592446	0.0023001935	-0.14202552	0.35205504	-0.23016465	0.45123076	0.54055244	0.29627931	1.3474852	77.650002	10.02	47.150002	15.25	0	0	1	1	1.4219844	-4.0603461	-2.7931979	0.17016292	22	6	2	14	27	13	12	24
555	39.2857	Full term	Done in time	Done in time	Done in time	1	1	Female	-0.98963064	0.131181	NA	0.0275022	11.85	3	-1.4170581	-0.11202271	0.89136493	-0.6893065	0.23357075	-1.6557862	-0.44357926	0.43348265	-0.62561947	0.48035058	-0.23872805	-0.33155656	-0.45788229	0.063687027	0.24677983	75.75	9.6599998	45.349998	15.05	0	0	1	0	-2.8416297	2.9710407	-0.054298908	1.769991	20	5	2	9	16	19	24	32
556	41.4286	Full term	Done in time	Done in time	Done in time	1	1	Male	-1.1483251	-0.507472	NA	1.00143	11.05	5	-1.6366616	-0.76230466	0.21839209	0.44868764	0.27988371	-2.1864853	-1.0768127	-0.089578673	0.15128785	0.34968075	-0.54982364	-0.31450808	-0.30797076	-0.29739979	0.069797039	76.25	9.6800003	47.549999	15.25	1	0	1	1	-1.7270118	-3.378479	2.1359556	3.0321453	23	4	4	12	12	4	14	27
557	38.7143	Early term	Done in time	Done in time	Done in time	1	1	Male	-0.8894127	0.619539	NA	1.33607	12.35	1	-1.5402719	-0.22913873	0.85240501	-0.58003187	0.10894115	-1.7732644	-0.043371517	1.0215347	-0.84166545	1.0903946	-0.23299253	0.18576722	0.16912967	-0.26163357	0.98145348	77.449997	10.88	46.25	16.15	0	0	1	1	2.7115798	2.3710861	0.5985719	-1.037832	22	6	2	21	26	20	23	28
558	41.8571	Full term	Done in time	Done in time	Done in time	1	1	Female	-1.3098034	-0.458239	NA	0.148063	11.35	1	-1.1332819	0.42669833	1.3718041	-0.73997712	1.9094762	-2.3143198	-1.3579428	-0.34050623	-1.5235775	0.86736745	-1.1810379	-1.7846411	-1.7123103	-0.78360033	-1.0421088	74.050003	8.6999998	44.150002	15.55	1	0	0	0	-4.2914882	-2.3175118	1.6850523	0.964661	23	3	2	12	9	7	14	31
559	40.1429	Full term	Done in time	Done in time	Done in time	1	1	Male	-0.49586651	-0.908037	NA	1.69225	9.5	1	0.065280981	0.82126486	1.0669291	1.1981747	0.37266153	-0.20413996	0.25587678	0.52154285	1.1363926	0.26551938	-0.26942095	-0.56538808	-0.54538625	-0.061782122	-0.10714215	81.550003	11.22	48.849998	15.15	0	0	1	1	4.3963852	1.7663171	-0.50890863	0.964661	22	7	5	21	21	11	31	30
560	35.1429	Preterm	Done in time	Done in time	Done in time	1	1	Male	-2.64416	-2.42022	NA	-2.04419	10.1	26	-2.9249265	-2.193953	-0.63843435	-1.2452264	-0.85430807	-3.5442398	-2.4654045	-1.0094343	-0.98841935	-0.4413259	-0.61931324	-0.27145147	-0.37099999	0.25680703	0.41298217	72.650002	8.3000002	46.049999	14.35	1	1	0	1	-3.315583	4.1428766	4.3067756	1.7808229	21	4	1	13	15	16	26	33
561	40.4286	Full term	Lost to follow-up	Lost to follow-up	Lost to follow-up	0	0	Female	NA	-1.18501	0.98372424	-1.62927	9.85	2	NA	NA	NA	NA	NA	NA	NA	NA	NA	NA	NA	NA	NA	NA	NA	NA	NA	NA	NA	NA	NA	0	NA	NA	NA	NA	NA	NA	NA	NA	NA	NA	NA	NA	NA
562	38.1429	Early term	Done in time	Done in time	Done in time	1	1	Female	-1.6889143	-0.872271	NA	-1.71343	10.35	1	-1.2281039	-0.64381945	0.050387707	-1.1848643	-0.19320717	-2.8400743	-0.51773119	1.1231728	-0.91949409	0.14958473	-1.6119704	0.12608826	1.072785	0.26537019	0.34279191	72.349998	9.5799999	44.950001	14.65	1	0	1	1	-3.8108792	-1.2298775	-3.462116	-3.594636	22	3	1	12	16	16	16	28
563	34.5714	Preterm	Done in time	Lost to follow-up	Lost to follow-up	0	0	Female	-3.6072822	-3.8855	NA	-3.45245	8.6	2	-2.2751024	-0.74052042	0.77360225	-2.0034287	0.48540571	NA	NA	NA	NA	NA	NA	NA	NA	NA	NA	NA	NA	NA	NA	NA	NA	0	NA	NA	NA	NA	NA	NA	NA	NA	NA	NA	NA	NA	NA
564	40.7143	Full term	Done in time	Done in time	Done in time	1	1	Male	0.0031948611	-0.0478207	NA	0.94584	10.9	18	-0.64668536	-1.2811947	-1.2260518	-0.1537303	-1.1924704	-1.3194666	-1.0306078	-0.53499413	0.18204038	-1.1220044	-0.67278123	0.25058687	0.69105768	0.33577067	0.070466042	79.449997	9.8999996	47.75	13.65	0	0	0	1	1.0598181	1.3813022	0.62718874	1.7591592	23	6	4	16	15	18	19	32
565	39.1429	Full term	Done in time	Done in time	Done in time	1	1	Female	-1.5643433	-1.60082	NA	-0.655765	10.25	1	-0.46586344	-0.16444202	0.14610057	-0.83001035	0.65528387	-1.2674354	-1.148805	-0.75569379	-0.71482229	-0.066276699	-0.80157197	-0.98436302	-0.90179437	0.11518806	-0.7215606	77	8.8999996	45.25	14.4	0	0	1	0	3.828809	4.2504196	1.1408856	2.586153	33	6	4	22	12	20	28	28
566	36.1429	Preterm	Done in time	Done in time	Done in time	1	1	Female	-2.7208805	-1.80481	NA	-1.67226	10.15	3	-3.2758703	-2.4227488	-0.48697463	-1.5854762	-1.5834239	-3.2446759	-2.1676753	-0.71040934	-0.77045733	-0.45123303	0.031194448	0.25507355	-0.22343472	0.81501883	1.1321908	71.150002	7.8800001	45.150002	13.95	1	1	1	1	0.44327536	0.43706378	-1.2638212	0.55116421	25	5	2	16	20	14	25	26
567	40.1429	Full term	Done in time	Done in time	Done in time	1	1	Male	-1.1164405	-1.3174	NA	0.70285	10.05	1	-0.17372701	-0.5559749	-0.57507396	-1.248916	-0.075195715	-0.59975386	-0.91689068	-0.82455796	-1.2106326	-0.35016406	-0.42602685	-0.36091578	-0.249484	0.038283467	-0.27496833	80.550003	9.8599997	45.75	14.45	0	0	1	1	4.7572541	0.96415001	2.8997469	-0.65683073	29	9	3	21	15	12	18	33
568	39.5714	Full term	Done in time	Done in time	Done in time	1	1	Male	0.3673825	1.26783	3.5711215	0.512945	12.1	4	-0.33520114	1.7463007	2.470336	0.32341427	2.0391345	-0.56081092	0.51215792	1.0629886	0.096654691	1.2490286	-0.22560978	-1.2341428	-1.4073473	-0.22675958	-0.79010594	80.75	11.58	47.5	16.35	0	0	1	1	-1.710655	2.9351509	4.6721926	-1.4729927	21	5	4	9	14	16	25	31
569	36.8571	Preterm	Done in time	Done in time	Too late	0	0	Female	-2.3136895	-1.95946	NA	-1.41729	9.95	1	-1.1722237	0.49602893	1.4980046	-0.82841462	0.64326537	NA	NA	NA	NA	NA	NA	NA	NA	NA	NA	NA	NA	NA	NA	NA	NA	1	NA	NA	NA	NA	NA	NA	NA	NA	NA	NA	NA	NA	NA
570	38.8571	Early term	Done in time	Done in time	Done in time	1	1	Female	-1.5517852	-1.25444	-0.57841712	-0.867299	10.15	1	-1.2074635	-0.88670641	-0.28784207	-0.62488055	0.1482804	-0.79836053	-0.35330027	0.024015088	-0.4041228	0.87920702	0.40910298	0.53340614	0.31185716	0.22075775	0.73092663	78.199997	9.7600002	45.650002	15.55	0	0	0	1	2.9412153	3.5737915	1.6397927	-0.25416577	25	5	3	22	23	16	24	32
571	38.4286	Early term	Done in time	Done in time	Done in time	1	1	Female	-1.2620715	-0.966513	-1.031059	-0.486538	11.05	1	-0.40501356	-0.26086813	-0.042248387	-0.84433162	0.54851878	-0.57370323	-0.35330027	-0.11699463	-0.54897255	0.87920702	-0.16868967	-0.092432141	-0.074746236	0.29535908	0.33068824	78.849998	9.7600002	45.450001	15.55	0	0	1	1	0.54794836	1.0728191	1.4096597	3.4348102	20	4	2	21	24	13	23	28
572	39	Full term	Done in time	Done in time	Done in time	1	1	Female	-1.9715822	-1.70199	NA	-1.45959	9.9	1	-0.26519343	0.54158127	0.93841511	-1.0422461	0.7245971	-0.17633997	0.79584199	1.1978886	-1.0809816	1.5495121	0.088853464	0.25426072	0.2594735	-0.038735509	0.82491505	80.199997	11.3	44.75	16.450001	0	0	1	1	-2.3659499	1.8546717	1.7657264	-0.65683073	17	5	2	16	14	14	22	31
573	38.2857	Early term	Done in time	Done in time	Done in time	1	1	Female	0.128056	0.780455	0.53389812	2.10189	11.95	2	-0.25143537	0.11047431	0.36187804	-0.18878244	0.32505256	-0.69380438	0.46644229	1.0685084	0.5245384	0.79651529	-0.44236901	0.35596797	0.70663035	0.71332085	0.47146273	78.599998	10.82	46.950001	15.45	0	0	1	1	3.5166011	5.0330229	0.92126054	-0.24333394	23	8	3	17	23	19	29	31
574	37.8571	Early term	Done in time	Done in time	Done in time	1	1	Female	-0.31665245	-0.0898588	1.1731024	0.403789	11.25	24	-0.46951768	-0.30811384	-0.050949723	-0.38023308	-0.18978031	-1.3191191	-1.0547867	-0.59532154	-0.71482229	-0.8180567	-0.84960139	-0.74667287	-0.54437184	-0.33458921	-0.62827641	76.849998	9	45.25	13.55	0	0	0	1	1.5061231	0.51254416	-0.68124032	3.0213134	20	4	2	21	29	9	24	30
575	36.2857	Preterm	Done in time	Done in time	Done in time	1	1	Female	-1.9456481	-2.33153	NA	-0.867299	9.25	1	-0.90912384	-0.67452794	-0.22228733	0.68685436	-0.62966347	-1.1468418	-1.0175483	-0.65484071	0.51600659	-0.45758539	-0.23771793	-0.34302038	-0.43255338	-0.17084777	0.17207807	77.349998	9.04	46.950001	13.95	0	0	0	0	0.18838865	0.93616587	-0.50945586	-0.24333394	22	7	2	14	17	14	20	29
576	40.1429	Full term	Dead	Dead	Dead	0	0	Male	NA	-1.64818	-0.9193418	-0.880192	9.25	1	NA	NA	NA	NA	NA	NA	NA	NA	NA	NA	NA	NA	NA	NA	NA	NA	NA	NA	NA	NA	NA	NA	NA	NA	NA	NA	NA	NA	NA	NA	NA	NA	NA	NA	NA
577	39.2857	Full term	Done in time	Lost to follow-up	Lost to follow-up	0	0	Male	0.30795547	0.503703	-0.47776255	0.782001	11.4	1	-0.65622574	-1.0405165	-0.8937701	-0.039062217	0.011597089	NA	NA	NA	NA	NA	NA	NA	NA	NA	NA	NA	NA	NA	NA	NA	NA	1	NA	NA	NA	NA	NA	NA	NA	NA	NA	NA	NA	NA	NA
578	39	Full term	Done in time	Done in time	Done in time	1	1	Male	-0.88417798	-0.723076	-1.1693616	-0.654144	9.85	4	-0.888152	-0.22639927	0.37051308	-0.48287252	0.54552162	-1.8858517	-1.2343684	-0.49512452	-0.21748862	-0.1243167	-0.99769974	-1.0079691	-0.8656376	0.2653839	-0.66983831	77	9.5	47.049999	14.7	0	0	0	1	2.8138778	-4.9069033	-0.80729431	1.3889898	23	7	3	16	24	11	24	23
579	38.1429	Early term	Done in time	Done in time	Done in time	1	1	Female	-0.42615527	-0.0239107	-0.067817248	-0.159624	10.75	13	-0.1548719	0.29107058	0.53254497	0.12176444	0.71964771	-1.1087518	-0.68949419	-0.2304237	0.49059311	0.62607098	-0.95387989	-0.98056477	-0.76296866	0.36882865	-0.093576729	77.650002	9.4399996	46.950001	15.25	0	0	0	1	3.114496	5.6183963	2.546752	-1.0486639	24	8	5	17	13	20	25	34
580	38	Early term	Done in time	Done in time	Done in time	1	1	Female	-1.0275455	-1.32053	-0.69464183	-0.916941	10.15	20	0.17464055	-0.21645118	-0.37282372	0.32844132	1.1712151	-0.15907763	-0.53918535	-0.64208007	0.35426614	0.78755111	-0.33371818	-0.32273418	-0.26925635	0.025824815	-0.38366395	80.349998	9.6000004	46.75	15.45	0	0	1	1	7.5686722	2.6248806	4.0892277	1.3889898	31	7	8	17	22	19	26	30
581	39	Full term	Done in time	Done in time	Done in time	1	1	Male	-0.78318679	-0.674899	-0.76635361	-0.417854	9.95	6	-0.72929531	-0.42655966	-0.010034152	-0.57334495	0.19304304	-0.95874488	-0.81046551	-0.46339181	-0.33451003	0.34008363	-0.22944957	-0.38390586	-0.45335767	0.23883492	0.14704059	79.800003	10.02	46.950001	15.25	0	0	0	1	-0.49406463	-0.56837481	2.6156559	0.52950054	27	4	4	13	13	18	22	27
582	38.5714	Early term	Done in time	Lost to follow-up	Lost to follow-up	0	0	Female	-0.82416272	-0.278914	2.6122053	0.692094	10.75	9	-0.3430784	0.28052127	0.64444757	-0.83866858	0.64160961	NA	NA	NA	NA	NA	NA	NA	NA	NA	NA	NA	NA	NA	NA	NA	NA	0	NA	NA	NA	NA	NA	NA	NA	NA	NA	NA	NA	NA	NA
583	36.7143	Preterm	Done in time	Done in time	Done in time	1	1	Male	-1.4631746	-1.71973	1.2603204	-1.06417	10.75	28	-0.9635554	-1.4673792	-1.2562481	-1.320609	-0.2611433	-1.0850033	-1.2855728	-1.0384065	-0.72335017	0.67230868	-0.12144786	0.18180645	0.21784163	0.59725881	0.93345201	79.550003	9.5200005	46.450001	15.65	0	0	1	0	4.0821304	-5.8551159	-1.2923744	1.769991	23	7	4	18	25	11	19	23
584	36.1429	Preterm	Lost to follow-up	Lost to follow-up	Lost to follow-up	0	0	Female	NA	-1.20589	NA	-0.444232	9.9	1	NA	NA	NA	NA	NA	NA	NA	NA	NA	NA	NA	NA	NA	NA	NA	NA	NA	NA	NA	NA	NA	1	NA	NA	NA	NA	NA	NA	NA	NA	NA	NA	NA	NA	NA
585	40.2857	Full term	Done in time	Done in time	Done in time	1	1	Male	-0.61013848	-0.644262	-0.56847548	-0.801041	10.35	1	-0.15597658	-0.14339849	-0.043183822	-0.003147915	0.62091029	-0.6095826	-0.52931136	-0.28815982	-0.32213986	0.2583653	-0.45360601	-0.38591287	-0.244976	-0.31899196	-0.36254498	80.650002	10.32	46.950001	15.15	0	0	1	1	-2.1259181	-0.79230881	-1.3287914	0.15933105	22	6	1	13	13	12	22	29
586	39.2857	Full term	Done in time	Done in time	Done in time	1	1	Male	-0.26168162	0.754981	NA	-0.0568234	12.5	12	-1.2439271	-0.48197812	0.2961787	-1.0393829	0.97371346	-1.6997182	-0.6667065	0.15486045	-1.198486	0.68808258	-0.45579112	-0.18472838	-0.14131825	-0.15910304	-0.28563088	77.5	10.12	45.75	15.65	0	0	1	1	0.03114149	3.2251213	0.98971701	-1.0594958	23	7	3	11	15	14	26	31
587	39.1429	Full term	Done in time	Done in time	Done in time	1	1	Male	-1.763119	-1.5912	NA	-0.908234	9.95	13	-2.2848866	-1.8028247	-0.66601622	2.2084234	-0.90797704	-2.5462711	-1.762056	-0.77883381	-1.6075301	-0.26672724	-0.26138449	0.040768743	-0.11281759	-3.8159535	0.64124978	75.449997	9	45.25	14.55	1	0	1	1	0.2200564	1.3511832	-0.33164483	0.14849925	23	5	2	16	21	17	22	29
588	36.8571	Preterm	Done in time	Done in time	Done in time	1	1	Male	-1.7698241	-1.32254	NA	-1.66249	9.95	0	-1.2181982	-0.3624709	0.43221363	-2.003968	0.10412581	-1.7918113	-0.58825791	0.31795195	-1.8973054	0.68206662	-0.57361317	-0.22578701	-0.11426169	0.10666263	0.57794082	77.400002	10.24	44.849998	15.65	0	0	1	0	-2.1752326	-5.5412097	-3.0626237	0.57282794	22	5	2	12	14	7	21	23
589	38.7143	Early term	Done in time	Done in time	Done in time	1	1	Male	-0.74599272	-0.0953894	1.1011564	1.88008	11.65	0	-0.92395955	0.28441626	1.0413218	-0.97620529	1.0852777	-1.4282246	-0.58277524	0.10978238	-1.026126	0.43209282	-0.50426501	-0.86719149	-0.93153936	-0.049920738	-0.65318489	78.349998	10.24	46	15.35	0	0	0	0	-2.1710553	-1.6009825	0.39407974	0.14849925	21	5	2	13	14	12	21	27
590	38.5714	Early term	Done in time	Done in time	Done in time	1	1	Male	-1.8021449	-1.72057	-1.4706947	-0.840617	9.6	1	-1.5808654	-1.7405576	-1.1609528	-0.93419272	-0.26264715	-1.9276758	-1.8473158	-1.3079348	-0.70717889	-0.62908983	-0.34681046	-0.10675824	-0.14698195	0.22701383	-0.36644268	77.150002	8.9200001	46.450001	14.15	0	0	0	1	-2.2636771	0.57312053	-0.47267252	1.3781579	25	3	2	16	13	8	26	31
591	38.8571	Early term	Too late	Done in time	Done in time	1	0	Male	-4.2013793	-2.45081	NA	-1.55299	9	1	NA	NA	NA	NA	NA	-1.3539767	-0.7064206	-0.098767005	-2.1950493	0.089602791	NA	NA	NA	NA	NA	78.550003	10.1	44.450001	14.95	0	0	1	0	6.7182326	2.8245683	-0.43425804	-0.25416577	32	9	5	13	24	18	22	31
592	38.8571	Early term	Done in time	Done in time	Done in time	1	1	Male	-1.9706768	-1.69638	NA	0.0696337	10.25	1	-1.9040546	-0.64141059	0.5983361	-0.83626193	0.98061669	-1.8703798	-0.95825082	-0.122364	-0.72737163	0.41999331	0.033674836	-0.31684023	-0.72070009	0.1088903	-0.56062341	77.449997	9.8800001	46.450001	15.35	0	0	1	1	6.4780922	1.7031142	5.4964395	1.769991	35	7	5	19	20	19	22	29
593	38.7143	Early term	Done in time	Done in time	Done in time	1	1	Female	-0.78573185	-0.121411	0.51929152	-0.174041	10.85	7	-1.4710971	0.08208324	1.190696	0.09961804	0.52766132	-1.2393764	0.18905987	1.0235784	0.23064195	0.95101678	0.23172069	0.10697663	-0.1671176	0.13102391	0.42335546	77.050003	10.46	46.549999	15.65	0	0	1	1	4.4596567	2.4824193	0.17092869	0.55116421	33	8	4	14	17	16	28	28
594	39.8571	Full term	Done in time	Done in time	Done in time	1	1	Male	-2.1663225	-2.42504	-2.2766654	-1.13708	8.75	4	-1.725502	-2.3163402	-1.8498554	-1.2199081	-1.6883323	-2.5849903	-1.645273	-0.59265757	-0.97619623	0.0061291954	-0.85948825	0.67106724	1.2571979	0.24371189	1.6944615	75.150002	9.0799999	46.049999	14.85	1	0	0	0	0.97872245	-3.5692518	2.6668217	0.13766736	23	8	2	9	22	16	15	22
595	39.7143	Full term	Done in time	Done in time	Done in time	1	1	Female	-0.46560985	-1.08162	-0.76985633	0.0179849	9.15	0	-0.1455871	-0.36560136	-0.34941587	0.43597898	0.072548188	-0.68774778	-0.93808299	-0.84242743	-0.34860763	-0.54495513	-0.54216069	-0.57248163	-0.49301156	-0.78458661	-0.61750335	78.650002	9.1199999	45.75	13.85	0	0	1	1	3.1914096	1.4382052	3.1017773	0.964661	18	8	5	16	21	16	25	29
596	38.2857	Early term	Done in time	Done in time	Done in time	1	1	Female	-0.44706818	-1.18501	-1.3620011	-0.399683	10.25	2	-0.77126795	-0.52328473	-0.12847401	0.26069853	0.51762384	-1.7582464	-0.76105505	0.09311825	-0.2866016	0.11504766	-0.98697847	-0.23777032	0.22159226	-0.5473001	-0.40257618	76.150002	9.4399996	45.950001	14.65	0	0	0	0	-4.27141	-4.4379206	-2.9864666	-2.7134831	15	4	3	10	13	10	22	23
597	38.1429	Early term	Done in time	Done in time	Done in time	1	1	Female	-1.8565923	-1.45093	NA	1.37496	10.35	1	-1.9232596	-0.85186577	0.33583868	-2.0034287	0.32158694	-2.4216928	-1.5386747	-0.50507402	-2.7420683	-0.45758539	-0.49843323	-0.68680894	-0.8409127	-0.73863959	-0.7791723	73.650002	8.5	42.450001	13.95	1	0	1	0	-3.5309086	1.7502351	0.66491258	-1.8864894	27	4	0	11	13	17	22	29
598	40	Full term	Done in time	Lost to follow-up	Lost to follow-up	0	0	Male	-2.0317965	-1.18094	2.1326222	-0.308029	10.45	16	-1.4700155	1.3378323	2.7429564	0.25666633	2.341728	NA	NA	NA	NA	NA	NA	NA	NA	NA	NA	NA	NA	NA	NA	NA	NA	1	NA	NA	NA	NA	NA	NA	NA	NA	NA	NA	NA	NA	NA
599	36.1429	Preterm	Done in time	Done in time	Done in time	1	1	Female	-1.9359668	-1.80418	NA	-1.71343	9.5	1	-1.1928928	-0.56171495	0.13609506	-0.97780943	-0.32081345	-1.3191191	-0.0043794722	0.81454313	-0.57001841	0.14496784	-0.12622631	0.5573355	0.67844808	0.40779102	0.46578127	76.849998	10.22	45.450001	14.65	0	0	0	1	-2.1699507	2.7731774	1.9435376	2.5969849	22	4	1	12	21	14	24	33
600	39.5714	Full term	Done in time	Done in time	Done in time	1	1	Female	-1.1369857	-0.648935	2.7880559	0.166241	11.55	25	-1.7364237	-1.3714761	-0.53301573	-0.25784498	-0.29360905	-1.8149962	-1.4276439	-0.77646202	-0.59782934	-0.4544028	-0.078572512	-0.056167841	-0.24344629	-0.33998436	-0.16079375	75.349998	8.6000004	45.400002	13.95	0	0	1	1	1.6083373	4.2214637	1.3070261	0.54033232	22	7	3	14	21	18	27	30
601	36.8571	Preterm	Done in time	Done in time	Done in time	1	1	Female	-0.75036389	-1.32512	-1.0889946	-0.657466	10.55	0	-2.879231	-0.66556472	1.3792075	-0.92353678	0.23189741	-2.7218807	-0.82884139	0.63799298	-1.2174834	0.4352276	0.1573503	-0.16327667	-0.74121451	-0.29394662	0.20333019	72.75	9.2399998	44.549999	15	1	0	1	1	0.61801368	-0.34224135	-0.10006618	0.15933105	23	6	3	17	15	17	19	27
602	36.5714	Preterm	Lost to follow-up	Lost to follow-up	Lost to follow-up	0	0	Female	NA	-1.20267	NA	-0.995188	10.55	0	NA	NA	NA	NA	NA	NA	NA	NA	NA	NA	NA	NA	NA	NA	NA	NA	NA	NA	NA	NA	NA	0	NA	NA	NA	NA	NA	NA	NA	NA	NA	NA	NA	NA	NA
603	37.5714	Early term	Done in time	Done in time	Done in time	1	1	Female	-0.71463221	-1.23318	-1.1055045	-0.908476	10	2	-1.7025129	-1.7457585	-1.0565003	-2.0275667	-0.55658925	-2.6056662	-2.2788935	-1.3520875	-1.7481294	-1.0901366	-0.9031533	-0.53313494	-0.29558718	0.2794373	-0.5335474	73	7.7800002	43.799999	13.25	1	1	1	1	1.9604793	-1.9450078	-1.7200177	-1.4838245	25	7	2	14	23	15	22	24
604	40.1429	Full term	Too late	Done in time	Done in time	1	0	Male	-0.30900732	-0.772283	-0.86039186	1.0249	10.25	2	NA	NA	NA	NA	NA	-2.3581495	-1.1288558	-0.039086659	1.8731194	-0.37304667	NA	NA	NA	NA	NA	76.349998	9.7399998	49.950001	14.45	1	0	0	0	0.088785693	1.6400278	-0.65484643	0.54033232	28	5	1	19	15	18	20	29
605	38.5714	Early term	Done in time	Done in time	Done in time	1	1	Male	-1.7998537	-0.952688	0.78522021	0.18836	10.55	1	-1.6144542	-0.85125017	0.08311002	-1.1404494	-0.07675539	-1.7470938	-1.1356633	-0.44308168	-1.6750355	-0.087396033	-0.13263965	-0.2844131	-0.52619171	-0.53458607	-0.010640644	77.550003	9.6400003	45.150002	14.75	0	0	1	1	5.5475883	4.7934341	-3.1556444	0.94299734	30	10	3	16	20	19	30	30
606	35.4286	Preterm	Done in time	Done in time	Done in time	1	1	Male	-1.8619107	-1.3979	-0.17038473	-1.33184	10.65	8	-1.5586975	0.97271341	2.3632843	-0.6166321	1.869063	-2.1654923	0.64542592	2.1352134	-1.0759361	1.6391841	-0.60679483	-0.3272875	-0.22807097	-0.45930398	-0.2298789	76.449997	11.76	45.950001	16.85	1	0	1	0	0.81808734	2.3519495	-1.0788226	1.3889898	20	4	3	21	22	20	21	32
607	40	Full term	Done in time	Done in time	Done in time	1	1	Female	0.12511286	0.429891	0.61223096	1.07881	10.7	1	-1.6784116	-2.221271	-1.7229892	-0.54611677	-1.9000132	-2.2066035	-1.3157818	-0.34715086	-0.59195727	-0.85606748	-0.52819192	0.90548921	1.3758383	-0.045840502	1.0439458	74.949997	8.8599997	45.549999	13.55	1	0	0	0	-2.3388124	0.40339804	1.4763207	-1.1028231	21	4	2	10	20	17	27	27
608	39	Full term	Done in time	Lost to follow-up	Lost to follow-up	0	0	Male	-0.62842476	-0.30398	-0.33872926	0.423692	11.3	0	-1.0147963	-0.20261426	0.4900465	-0.74316514	1.7942384	NA	NA	NA	NA	NA	NA	NA	NA	NA	NA	NA	NA	NA	NA	NA	NA	1	NA	NA	NA	NA	NA	NA	NA	NA	NA	NA	NA	NA	NA
609	40.1429	Full term	Done in time	Done in time	Done in time	1	1	Female	-1.3166449	-0.720801	0.1816635	-0.421178	9.65	13	-1.187004	0.31319433	1.2819589	0.34532657	1.2719293	-2.113785	-0.31289807	0.90653723	-0.18562913	1.0087268	-0.92678106	-0.62609243	-0.3754217	-0.53095567	-0.26320243	74.900002	9.9200001	46.049999	15.75	1	0	0	0	1.0690905	-0.035025775	-3.6460204	0.57282794	16	6	4	22	16	8	25	33
610	41	Full term	Missed	Done in time	Done in time	1	0	Female	0.28590858	-0.458239	-0.9933095	0.82497	10.85	1	NA	NA	NA	NA	NA	-1.4504024	-0.53987062	0.18074375	0.8013401	0.71315259	NA	NA	NA	NA	NA	76.5	9.5799999	47.349998	15.35	0	0	0	0	-3.3355525	NA	-0.96435547	1.7808229	21	4	1	12	16	13	NA	NA
611	40.8571	Full term	Done in time	Done in time	Done in time	1	1	Male	-2.2221012	-1.17903	0.9477582	-1.43426	10.35	1	-3.2082751	-1.3444387	0.80853409	-1.8845998	0.31282157	-3.3313472	-1.8864558	-0.3778933	-2.5759287	0.21788341	-0.12307215	-0.5420171	-1.1864274	-0.69132888	-0.094938159	73.25	8.8599997	43.950001	15.1	1	0	0	1	-3.9612017	-0.37119734	-0.68957043	1.3889898	22	3	0	18	12	15	18	29
612	39.8571	Full term	Lost to follow-up	Lost to follow-up	Lost to follow-up	0	0	Male	-1.6415118	-0.997542	0.51333255	-0.00952021	9.75	1	NA	NA	NA	NA	NA	NA	NA	NA	NA	NA	NA	NA	NA	NA	NA	NA	NA	NA	NA	NA	NA	NA	NA	NA	NA	NA	NA	NA	NA	NA	NA	NA	NA	NA	NA
613	40.8571	Full term	Done in time	Done in time	Done in time	1	1	Male	-0.74423867	-0.863586	-0.39203742	-0.00952021	9.75	1	-0.62616557	0.66597778	1.346725	-0.38129729	0.98956776	-0.74616778	-0.048918236	0.43242416	-1.1473	0.92734653	-0.12000221	-0.71489602	-0.9143008	-0.76600271	-0.062221229	80.25	10.88	45.849998	15.95	0	0	1	1	2.4974723	0.67264128	2.3870666	-1.4729927	28	4	3	22	21	16	20	28
614	39.4286	Full term	Done in time	Done in time	Done in time	1	1	Male	-1.48317	-1.36396	-0.31175458	-0.721887	9.45	1	-2.879554	-1.4536269	0.34127861	-1.1896567	-0.42547247	-3.4055405	-2.2367003	-0.80185783	-1.5202916	-1.2811202	-0.52598643	-0.78307343	-1.1431365	-0.33063483	-0.85564768	73.050003	8.5200005	45.349998	13.45	1	1	0	0	-1.0469531	-0.094217613	-1.9032073	0.17016292	16	6	4	12	16	14	20	31
615	39.4286	Full term	Done in time	Done in time	Done in time	1	1	Male	-0.058089346	-0.0953718	0.0080093145	0.38624	10.55	1	-1.7625726	-0.27940455	0.9690423	0.4040055	0.11895897	-1.0737511	0.14631675	0.87764376	0.56115985	1.0817167	0.68882155	0.42572129	-0.091398537	0.15715435	0.96275771	79.550003	11.16	48.150002	16.15	0	0	0	0	-1.9352009	2.3770108	1.3097326	-0.24333394	27	6	1	9	13	15	25	32
616	40.4286	Full term	Lost to follow-up	Lost to follow-up	Lost to follow-up	0	0	Female	0.22362407	0.789183	0.71208417	-0.339351	11.95	21	NA	NA	NA	NA	NA	NA	NA	NA	NA	NA	NA	NA	NA	NA	NA	NA	NA	NA	NA	NA	NA	0	NA	NA	NA	NA	NA	NA	NA	NA	NA	NA	NA	NA	NA
617	40.8571	Full term	Done in time	Done in time	Done in time	1	1	Male	-0.69484776	-0.368856	0.047338001	1.34876	10.65	13	-2.7817991	-2.5062323	-1.1912888	-0.49532896	-1.5762743	-2.604743	-1.8905119	-0.91245741	-0.52960145	-0.5523932	0.17705607	0.61572039	0.27883142	-0.034272492	1.0238811	75.650002	8.9399996	46.75	14.25	1	0	0	1	-3.1980577	1.7535851	1.6840519	2.9996498	26	4	2	11	9	20	26	31
618	38.5714	Early term	Done in time	Done in time	Done in time	1	1	Female	-1.6277537	-1.68087	-0.99150705	-1.20368	9.55	6	-2.6388061	-2.1767521	-0.76039368	-1.5989599	-1.0874196	-2.5478382	-2.8145831	-2.1087751	-1.7448235	-1.3895394	0.090967894	-0.63783097	-1.3483815	-0.14586353	-0.30211973	73.400002	7.3600001	43.849998	12.95	1	1	0	1	2.0211961	2.4560106	-1.8497252	0.52950054	28	6	1	24	16	18	20	34
619	40	Full term	Lost to follow-up	Lost to follow-up	Lost to follow-up	0	0	Female	-0.37372833	0.239434	0.73904926	-0.669561	11.85	26	NA	NA	NA	NA	NA	NA	NA	NA	NA	NA	NA	NA	NA	NA	NA	NA	NA	NA	NA	NA	NA	NA	NA	NA	NA	NA	NA	NA	NA	NA	NA	NA	NA	NA	NA
620	40.2857	Full term	Done in time	Done in time	Done in time	1	1	Male	0.52513957	0.876655	0.39494273	0.928645	11.6	14	0.45609355	1.3228478	1.4517053	-0.028958192	1.2757677	0.079633653	1.2671298	1.674107	-0.30795714	1.7348225	-0.3764599	-0.055718064	0.22240162	-0.27899894	0.45905483	83	12.72	47.049999	17	0	0	0	1	-0.24171738	-0.90540159	-2.3734193	0.57282794	23	5	1	16	22	12	19	30
621	37.4286	Early term	Done in time	Done in time	Done in time	1	1	Male	-1.4916372	-0.530803	0.88272941	-0.780087	11.2	16	-0.61134225	1.3857242	2.2214005	-0.99544537	1.805288	-0.6997332	0.91415411	1.6665179	-1.1196359	1.7782383	-0.088390946	-0.47157007	-0.55488265	-0.12419057	-0.027049661	80.75	12.2	45.950001	17.049999	0	0	0	0	-4.1475821	0.47561783	-0.20023672	0.13766736	22	4	2	5	15	12	24	32
622	41.5714	Full term	Done in time	Done in time	Done in time	1	1	Female	-1.0537522	-0.739492	-0.14083414	-0.322319	10.65	15	-3.2417107	-1.8631821	0.18819717	-1.4661856	-0.73120719	-2.9577961	-2.2960808	-1.0997324	-1.0056688	-0.66565549	0.28391457	-0.43289876	-1.2879295	0.46051681	0.065551698	72.599998	7.8800001	44.950001	13.75	1	1	0	1	-2.5678782	-3.5582695	-3.0527425	0.12683553	22	4	3	13	11	17	10	29
623	38.4286	Early term	Done in time	Done in time	Done in time	1	1	Male	-2.4408	-2.03066	-0.17315386	-1.27059	9.45	20	-1.5552279	0.40536228	1.6682432	-0.56237578	0.88897204	-1.3174157	-0.29334956	0.43934923	-1.0662208	1.0792135	0.23781216	-0.69871187	-1.228894	-0.50384498	0.19024146	78.949997	10.64	46	16.15	0	0	0	1	-0.90776169	2.7268071	-0.32026386	0.18099475	19	4	1	20	22	14	26	33
624	40.2857	Full term	Done in time	Done in time	Done in time	1	1	Male	-0.54629952	-0.388606	0.20438649	-1.0327	10.35	0	-2.3140554	-1.932467	-0.78320098	-1.5429693	-1.7657921	-2.6222906	-2.2421474	-1.3920975	-0.78658319	-1.7772132	-0.30823517	-0.30968046	-0.60889649	0.75638616	-0.011421084	75.300003	8.54	46.349998	12.95	1	1	1	1	0.7296623	0.47850332	-3.0611794	2.6078167	31	5	2	16	15	13	25	31
625	40.7143	Full term	Done in time	Done in time	Done in time	1	0	Female	-0.46447214	-0.825464	-0.65710545	-0.444232	10.35	1	-0.50977504	0.06650836	0.48417699	-0.74452549	0.24929821	-0.81212091	-0.30243304	0.10626193	-0.62289464	0.13877015	-0.30234587	-0.3689414	-0.37791505	0.12163085	-0.11052807	78.449997	9.8800001	45.400002	14.65	0	0	0	0	-0.40783197	-1.0202539	-2.1103082	-1.0270002	22	5	0	22	19	8	18	32
626	35.8571	Preterm	Done in time	Done in time	Done in time	1	1	Female	-2.2600303	-1.50065	0.52867866	-1.75574	9.65	1	-2.3089559	-1.5761349	-0.28831276	-1.6500816	-1.0965788	-1.9291911	-1.5900275	-0.91018724	-1.6927452	-0.74141121	0.3797648	-0.013892531	-0.62187445	-0.042663574	0.35516763	75.349998	8.5	43.950001	13.65	0	0	1	0	1.1454338	1.0753292	2.8493531	0.15933105	28	5	2	20	16	15	23	27
627	39.5714	Full term	Done in time	Done in time	Done in time	1	1	Male	-1.43039	-1.17903	-0.059193332	-0.444856	9.8	1	-1.4789311	-1.3871546	-0.72088563	-0.92781121	-0.7955538	-2.0492933	-2.0966973	-1.578171	-1.2386534	-1.2871455	-0.57036221	-0.70954275	-0.85728538	-0.31084222	-0.49159169	76.849998	8.6800003	45.75	13.45	1	1	0	1	-2.4830713	-4.1927824	-1.6008668	-1.0703276	24	4	2	10	16	6	22	28
628	41.4286	Full term	Done in time	Done in time	Done in time	1	1	Male	-1.6415118	-1.08787	0.36230499	-0.167825	10.1	1	-2.9773996	-0.607535	1.5327892	-0.28997657	0.64932442	-2.6057632	-1.33688	-0.15731844	-0.4180339	0.33765948	0.37163639	-0.72934496	-1.6901077	-0.12805733	-0.31166494	75.400002	9.46	46.849998	15.25	1	0	0	0	-3.0250187	4.9573212	0.12365439	3.0104816	26	4	1	14	10	18	29	33
629	38.8571	Early term	Done in time	Done in time	Done in time	1	1	Male	-2.2221012	-0.952688	1.3154274	-0.761466	10.05	1	-3.9567018	-2.1443343	0.38002217	-1.1188831	-1.886148	-3.5387688	-2.6751101	-1.3108323	-1.4089795	-1.4871118	0.41793299	-0.53077579	-1.6908544	-0.2900964	0.39903617	72.949997	8.1599998	45.549999	13.25	1	1	0	0	-0.49102157	3.4378889	1.0746876	1.769991	25	4	2	13	22	15	23	33
630	41	Full term	Done in time	Done in time	Done in time	1	1	Male	-1.2720462	-1.22494	-0.34005201	-1.11765	9.85	1	-3.1896286	-2.7296674	-1.1793259	-3.3357153	-1.0121713	-3.0868993	-1.5971379	-0.16797492	-2.7604635	0.50422001	0.10272932	1.1325295	1.011351	0.57525182	1.5163913	74.150002	9.1999998	43.75	15.45	1	0	0	1	-1.5368069	-2.7318435	1.3864369	-1.0486639	24	4	2	19	11	12	16	28
631	40.2857	Full term	Done in time	Done in time	Done in time	1	1	Female	-0.89559126	-0.551868	-0.072697908	-0.333994	10.1	13	-1.2220834	-0.45205182	0.32171082	-0.87274235	-0.52470917	-1.3351479	-0.28513056	0.46171981	-1.0699363	0.20327154	-0.11306441	0.16692126	0.14000899	-0.19719392	0.72798073	77.300003	9.9799995	44.849998	14.75	0	0	1	0	0.90728825	-0.59337175	-1.8475823	0.14849925	27	4	4	16	17	13	16	30
632	39.8571	Full term	Done in time	Done in time	Done in time	1	1	Male	-1.0726738	-0.824589	0.10907681	-1.22083	10.75	24	-2.1570082	-2.1408768	-1.2236493	-2.2473431	-0.99221617	-2.5762467	-1.0668312	0.19230713	-1.996135	0.05658089	-0.41923857	1.0740455	1.4159564	0.25120807	1.048797	76	9.8599997	44.849998	14.95	1	0	0	1	-0.75584877	2.4585209	0.70578611	1.3456624	25	4	3	15	15	20	20	33
633	37.7143	Early term	Lost to follow-up	Lost to follow-up	Lost to follow-up	0	0	Female	-1.6349378	-1.68675	-0.71942925	-1.14133	9.65	22	NA	NA	NA	NA	NA	NA	NA	NA	NA	NA	NA	NA	NA	NA	NA	NA	NA	NA	NA	NA	NA	1	NA	NA	NA	NA	NA	NA	NA	NA	NA	NA	NA	NA	NA
634	39	Full term	Done in time	Done in time	Done in time	1	1	Female	-0.82087266	-0.794793	-0.55201757	0.194546	10.2	14	-0.78250456	0.23265934	0.8942827	0.089537673	0.49772638	-1.8879714	-0.06343206	1.0867218	-0.2289654	0.46668696	-1.1054668	-0.29609141	0.19243908	-0.31850308	-0.031039417	75.349998	10.18	45.950001	15.05	0	0	0	0	0.97249782	0.26969475	-2.8839188	2.5969849	35	6	2	10	15	9	23	30
635	39.7143	Full term	Done in time	Done in time	Done in time	1	1	Female	-1.6833668	-0.909677	0.37242654	-1.19506	10.35	15	-1.7369908	-0.80712157	0.24236774	-1.1066697	-0.36135474	-1.947867	-1.2563342	-0.43862191	-1.3628545	-0.065260231	-0.21087623	-0.44921261	-0.68098962	-0.25618482	0.29609451	75.800003	8.9399996	44.5	14.45	0	0	1	1	8.325614	1.6386434	3.3353939	2.6078167	40	6	5	17	30	13	23	30
636	39.2857	Full term	Done in time	Done in time	Done in time	1	1	Female	-0.51189989	-0.244545	-0.072510906	-0.340215	10.45	11	-1.5620763	-0.22373684	0.84369826	-0.45162389	0.6319769	-2.0827007	-1.0402269	-0.071038611	-0.33852395	0.45273706	-0.5206244	-0.81649011	-0.91473687	0.11309993	-0.17923984	75.050003	9.1000004	45.849998	15.05	1	0	0	1	-3.6444957	2.9717913	-1.0904933	1.7808229	22	4	2	11	11	17	26	32
637	39.5714	Full term	Done in time	Done in time	Done in time	1	1	Male	-1.5956664	-0.648454	0.80322385	0.160838	10.05	15	-2.1252751	-1.425845	-0.28568691	-0.82262385	-1.004777	-2.4908628	-2.4906003	-1.8336796	-1.0028098	-1.1997988	-0.36558771	-1.0647553	-1.5479927	-0.18018591	-0.19502187	75.849998	8.3400002	46.099998	13.55	1	1	0	1	-2.8835633	2.0507753	1.4011431	0.15933105	24	4	0	17	13	15	24	31
638	38.8571	Early term	Done in time	Done in time	Done in time	1	1	Female	-3.03721	-1.25444	NA	-1.12114	9.7	1	-3.0658538	-1.8780857	0.028739076	-2.0680387	-1.1863153	-2.8497579	-1.9601331	-0.74402577	-1.8936465	-0.2897937	0.21609592	-0.082047343	-0.77276486	0.17439222	0.89652157	72.550003	8.1199999	43.650002	14.15	1	0	1	0	-2.2440605	-0.059336841	0.71460289	0.55116421	27	4	2	10	14	11	23	33
639	41.8571	Full term	Done in time	Done in time	Done in time	1	1	Male	-1.4554248	-0.989828	0.20159511	0.310146	10.35	3	-4.1752515	-2.7846603	-0.22135305	-1.1099749	-1.873294	-3.6029997	-1.8537365	-0.12520766	-1.25447	0.077597432	0.5722518	0.93092382	0.096145391	-0.14449513	1.9508914	72.75	8.9399996	45.75	14.95	1	0	0	0	-4.3727961	-0.34021109	-0.87905234	0.5944916	24	3	0	15	11	5	24	33
640	39.5714	Full term	Done in time	Done in time	Done in time	1	1	Male	-1.1919301	-1.21551	-0.51884085	-0.0099927	9.55	3	-2.8715823	-2.3413343	-0.89713782	-1.3465872	-1.6837134	-2.708168	-2.7085979	-1.9901201	-1.0999054	-1.1949161	0.16341424	-0.36726356	-1.0929823	0.24668181	0.48879731	75.150002	8.1199999	45.950001	13.55	1	1	0	1	-1.3739522	-0.022151768	0.88575649	2.9996498	21	4	3	16	15	16	17	30
641	39.7143	Full term	Done in time	Done in time	Done in time	1	1	Female	-1.1361898	-0.0968424	0.9570213	0.805774	11.5	14	-0.96839213	-0.53156173	0.010339546	0.22788517	0.44299743	-1.9529672	-1.1276077	-0.2736108	-0.55143821	0.37285477	-0.98457503	-0.59604597	-0.28395036	-0.7793234	-0.070142657	75.400002	9	45.549999	14.95	0	0	1	1	1.318498	0.07246542	-0.23087037	-1.8864894	21	8	2	18	16	11	18	30
642	38.5714	Early term	Done in time	Done in time	Too late	0	0	Male	-1.6922926	-0.351828	1.4986124	1.12322	11.05	19	-2.0154953	-1.022619	0.18282175	-0.91585517	-0.61764383	NA	NA	NA	NA	NA	NA	NA	NA	NA	NA	NA	NA	NA	NA	NA	NA	0	NA	NA	NA	NA	NA	NA	NA	NA	NA	NA	NA	NA	NA
643	38.5714	Early term	Done in time	Done in time	Done in time	1	1	Male	-0.92757964	-0.757854	-0.27845833	-0.0109735	10.75	7	-3.1606247	-2.0433271	-0.18974601	-0.59730828	-0.60602432	-3.5464828	-2.561857	-1.1443849	-0.59822011	-0.44846672	-0.38585806	-0.51852989	-0.95463884	-0.00091183186	0.15755761	72.800003	8.2399998	46.599998	14.35	1	1	0	1	5.1440845	0.20484889	-2.236284	0.11600375	38	7	5	17	12	4	23	31
644	37.2857	Early term	Missed	Done in time	Done in time	1	0	Female	-4.452827	-3.51983	NA	-3.36553	9.45	16	NA	NA	NA	NA	NA	-4.9397402	-3.7032843	-1.1911469	-4.0844097	-0.68408173	NA	NA	NA	NA	NA	67.050003	6.7800002	40.75	13.75	1	1	1	0	0.35531196	NA	-0.20247148	-1.505488	26	6	2	15	16	19	NA	NA
645	37.4286	Early term	Done in time	Done in time	Done in time	1	1	Male	0.41374403	0.00318557	-0.82704353	-0.00762869	11.55	16	-0.25191373	0.80185509	1.2537013	-0.13126497	0.72320747	-0.55258977	0.41649494	0.94715947	-0.023276838	1.1440482	-0.30067605	-0.38536015	-0.30654186	0.10798813	0.42084074	81.400002	11.6	47.450001	16.25	0	0	1	1	-1.121953	3.1903298	2.1651194	1.769991	26	4	2	19	11	20	25	32
646	39.2857	Full term	Done in time	Done in time	Done in time	1	1	Male	-0.63867879	-0.429629	0.20438649	-0.167825	10.65	1	-0.45532599	1.0932382	1.7563653	0.75556654	2.3590631	-1.5762379	-0.84093857	-0.14525042	0.12174342	0.3412922	-1.120912	-1.9341768	-1.9016157	-0.6338231	-2.017771	78.099998	9.9799995	47.549999	15.25	0	0	0	1	-2.7515676	1.1921846	-0.72429776	1.7483273	23	5	0	19	9	19	24	33
647	39.7143	Full term	Lost to follow-up	Lost to follow-up	Lost to follow-up	0	0	Male	-1.3248281	-0.952688	0.19246909	-1.59256	9.75	1	NA	NA	NA	NA	NA	NA	NA	NA	NA	NA	NA	NA	NA	NA	NA	NA	NA	NA	NA	NA	NA	NA	NA	NA	NA	NA	NA	NA	NA	NA	NA	NA	NA	NA	NA
648	40.5714	Full term	Done in time	Done in time	Done in time	1	1	Male	-0.33500564	-0.646745	-0.50355458	-1.19015	10.35	0	-1.8111712	-2.2972302	-1.7408243	-2.4387586	-1.7806715	-2.7358198	-2.3104835	-1.4071068	-2.6437306	-1.2787218	-0.92464864	-0.013253212	0.33371758	-0.20497203	0.50194967	74.800003	8.4399996	43.849998	13.45	1	1	0	0	-4.9876394	5.0895877	2.4671938	0.14849925	24	3	0	13	10	20	27	33
649	35.7143	Preterm	Done in time	Done in time	Done in time	1	1	Female	-3.626797	-3.73034	NA	-2.1365	8.3	1	-1.1102195	-0.30811384	0.40860081	0.067951277	0.40043315	-1.1903118	-0.68745875	-0.17214851	-0.25797108	0.85375351	-0.080092311	-0.37934491	-0.58074933	-0.32592237	0.45332035	77.599998	9.4799995	45.950001	15.55	0	0	0	1	-5.5741591	-1.5469277	-1.6978407	-0.2649976	22	3	0	14	8	11	19	30
650	40	Full term	Done in time	Done in time	Done in time	1	1	Male	-2.0109775	-1.08787	0.82831794	-1.39468	9.95	1	-3.2989724	-2.4369366	-0.63576883	-2.6084607	-1.4838111	-3.1101489	-2.2893875	-1.1014078	-1.8297322	-1.0925052	0.18882346	0.14754915	-0.46563894	0.77872849	0.39130592	73.900002	8.4799995	44.950001	13.65	1	1	0	0	-1.67624	1.0283623	1.2024341	1.367326	22	3	2	19	16	10	23	33
651	40.5714	Full term	Done in time	Done in time	Done in time	1	1	Male	-0.74423867	0.268166	1.4448928	0.544545	11.35	1	-1.6070586	-0.041192792	1.1445265	0.33475128	0.54883331	-1.8567207	-0.88778979	-0.038117751	0.11338696	0.16766816	-0.24966204	-0.84659702	-1.1826442	-0.22136432	-0.38116515	77.400002	9.9399996	47.549999	15.05	0	0	0	1	-1.5087519	-0.5820514	-1.77373	0.95382923	23	3	2	17	18	11	19	32
652	38.2857	Early term	Done in time	Done in time	Done in time	1	1	Male	-1.6990625	-0.730455	0.86259353	0.0822452	9.95	17	-1.3090813	-0.087222725	0.87164295	-0.89351451	-0.063860007	-2.0913997	-1.4053375	-0.59400785	-1.3020743	-0.44488686	-0.78231835	-1.3181148	-1.4656508	-0.4085598	-0.38102686	76.650002	9.3599997	45.650002	14.35	1	0	0	1	-1.1916461	3.3955295	2.7929168	1.7808229	29	4	0	21	12	13	29	32
653	39.7143	Full term	Done in time	Done in time	Done in time	1	1	Male	-1.9003823	-0.933503	0.8661316	-0.206723	10.25	19	-3.3796868	-3.3182304	-1.7881349	-1.0639426	-2.9230247	-3.4963615	-2.8826253	-1.6405932	-0.80595535	-1.2210363	-0.11667466	0.43560505	0.14754176	0.2579872	1.7019883	73.550003	8.0600004	46.450001	13.55	1	1	1	1	5.5382128	0.31926137	0.27515239	-1.0811595	30	9	4	17	19	19	25	26
654	40.8571	Full term	Done in time	Done in time	Done in time	1	1	Female	-0.36981016	-0.0555232	0.056699749	1.12939	10.65	10	-1.1455246	0.020186976	0.8725248	0.71922803	0.07608138	-1.3351479	0.34058857	1.2948726	0.81047374	0.72979581	-0.18962324	0.32040161	0.42234784	0.091245711	0.65371442	77.300003	10.78	47.450001	15.4	0	0	1	0	1.8531998	2.6484411	1.248263	2.1834879	29	5	4	18	14	18	26	30
655	37.8571	Early term	Done in time	Done in time	Done in time	1	1	Female	-1.6436442	-0.966513	0.58614153	0.740355	9.25	1	-1.4773663	-0.91569543	-0.10119264	0.15837583	-0.62423009	-1.5502442	0.468003	1.5912139	0.083134376	1.0777364	-0.072877884	1.3836985	1.6924065	-0.075241454	1.7019665	76.699997	10.96	46.450001	15.85	0	0	0	0	-3.877038	-3.1893365	-1.386171	-3.9431417	13	4	1	20	13	16	13	26
656	39.8571	Full term	Done in time	Done in time	Done in time	1	1	Female	-0.7325083	-0.637218	-0.19961977	0.499191	10.55	4	-1.0293621	0.22380091	1.0572693	-0.66969532	1.2016432	-1.1155118	-0.10671394	0.5635947	-1.0578058	1.0838352	-0.086149693	-0.33051485	-0.49367464	-0.38811046	-0.11780798	77.849998	10.18	44.849998	15.85	0	0	0	0	-3.6313987	1.6310483	1.8285199	-0.25416577	16	5	2	11	14	17	25	30
657	41.2857	Full term	Done in time	Done in time	Too late	0	0	Male	0.14125082	0.795648	0.7890172	1.33248	11.55	11	-2.0529885	-0.41890284	1.0143861	-1.0302899	0.20794703	NA	NA	NA	NA	NA	NA	NA	NA	NA	NA	NA	NA	NA	NA	NA	NA	1	NA	NA	NA	NA	NA	NA	NA	NA	NA	NA	NA	NA	NA
658	40.2857	Full term	Missed	Done in time	Done in time	1	0	Female	-1.9116378	-1.01395	0.85776132	0.486515	10.3	1	NA	NA	NA	NA	NA	-1.2864213	-0.042974364	0.75314689	-0.11740765	0.29076758	NA	NA	NA	NA	NA	77.349998	10.26	46.150002	14.85	0	0	0	0	-6.149333	NA	-0.041388512	0.94299734	23	2	0	9	13	15	NA	NA
659	37.5714	Early term	Done in time	Done in time	Done in time	1	1	Male	-1.7206837	-0.136563	1.9767737	-0.00952021	11.1	1	-1.3914269	-0.084973507	0.93162882	-0.19953114	0.37764776	-1.4416898	-1.5042295	-1.1214429	-0.60879338	-0.55362082	-0.050262928	-1.4192561	-2.0530717	-0.40926224	-0.93126857	78.849998	9.3400002	46.650002	14.25	0	0	0	1	-3.2662685	-1.3747597	2.8965878	1.8024867	21	5	0	14	14	14	20	30
660	37.2857	Early term	Done in time	Done in time	Done in time	1	1	Male	-2.2485695	-2.11139	-0.73577744	-1.63838	9.2	16	-0.85650969	0.57985711	1.3917515	-0.19953114	1.3568327	-1.3907404	-0.47363338	0.24677314	-0.89782387	0.66487992	-0.53423071	-1.0534905	-1.1449784	-0.69829273	-0.69195282	78.900002	10.46	46.25	15.65	0	0	0	1	-0.89151365	0.24217522	-0.75236732	0.94299734	25	4	0	20	19	13	28	29
661	41.7143	Full term	Done in time	Done in time	Done in time	1	1	Male	0.36415625	0.772058	0.85060155	2.4442	11.25	1	-0.10943814	-0.36502117	-0.35307452	0.72273612	-0.33345199	-0.76069552	-0.26915175	0.16109887	0.39421624	-0.022899438	-0.6512574	0.095869422	0.51417339	-0.32851988	0.31055254	80.800003	10.74	48	14.85	0	0	0	0	-4.2312322	1.5992068	1.2497895	0.94299734	14	4	0	15	19	14	23	33
662	41	Full term	Done in time	Done in time	Done in time	1	1	Male	0.25634485	0.498556	0.21398358	-0.0894806	11.25	17	-0.15412012	0.26011595	0.50084889	-0.15377688	0.11895897	-0.65827447	0.264716	0.79677415	-0.47700801	1.0866919	-0.50415432	0.0046000481	0.29592526	-0.32323113	0.96773291	80.550003	11.28	46.75	16.15	0	0	0	0	-1.2925978	-3.0260835	0.75837862	0.54033232	28	5	1	17	10	8	17	30
663	40.1429	Full term	Done in time	Done in time	Done in time	1	1	Female	-0.5984689	-0.234924	0.46469444	1.50188	10.35	1	-0.53406346	-0.59618294	-0.39105833	0.15316989	-0.31906858	-0.66248274	-0.83180606	-0.71040154	-0.30550671	-0.64596927	-0.12841928	-0.23562312	-0.31934321	-0.45867658	-0.32690069	78.949997	9.2799997	45.849998	13.75	0	0	1	1	1.8319089	-3.5862536	-0.11354944	1.367326	22	6	3	21	18	19	12	25
664	40.7143	Full term	Done in time	Done in time	Done in time	1	1	Male	-1.1487795	-0.409872	0.58728963	0.500739	11.25	14	-2.096823	-1.4848442	-0.3785381	-0.93799061	0.064287566	-1.8499333	-1.0213932	-0.21632609	-1.1235528	0.41384542	0.24688971	0.46345103	0.16221201	-0.18556219	0.34955785	77.650002	9.8400002	45.950001	15.35	0	0	0	1	-4.1478777	4.095005	3.0145981	0.54033232	24	4	2	13	4	20	24	33
665	38.7143	Early term	Done in time	Done in time	Done in time	1	1	Female	-1.1972753	-0.553905	0.38858914	1.87208	10.85	17	-0.31360954	1.2855424	1.9380043	1.7176855	1.5665498	-0.25018111	0.83704644	1.3002903	1.7804295	1.6830071	0.063428432	-0.44849592	-0.63771391	0.062744021	0.11645734	80.25	11.42	48.75	16.65	0	0	1	0	0.44041935	2.5121632	-0.76223695	0.98632479	33	4	3	11	17	18	24	31
666	37.7143	Early term	Done in time	Lost to follow-up	Lost to follow-up	0	0	Female	-1.2229803	-0.855898	0.14006729	-1.22971	10.75	24	-1.269966	-1.0301491	-0.41679177	-1.5241808	-0.18096131	NA	NA	NA	NA	NA	NA	NA	NA	NA	NA	NA	NA	NA	NA	NA	NA	0	NA	NA	NA	NA	NA	NA	NA	NA	NA	NA	NA	NA	NA
667	41	Full term	Done in time	Done in time	Done in time	1	1	Female	-0.28181198	-0.158219	0.0045004776	0.423804	10.45	25	-0.21222326	-0.43254679	-0.39216799	-0.92593902	-0.89964783	-0.084403403	-0.1762369	-0.1902687	-1.4347016	-0.54495513	0.12781987	0.2563099	0.20189929	-0.50876254	0.3546927	80.400002	10	44.25	13.85	0	0	0	0	3.3155656	0.542974	1.4944279	-0.65683073	30	4	3	23	22	19	24	30
668	40	Full term	Done in time	Done in time	Done in time	1	1	Male	0.38903829	0.381931	0.0940044	1.15051	10.55	3	-0.888152	-0.24745195	0.34290287	-0.085365504	0.10571501	-0.78075314	-0.3924233	-0.0086457124	-0.37259984	0.43567365	0.10739887	-0.14497136	-0.35154858	-0.28723434	0.32995865	80	10.44	46.849998	15.35	0	0	0	1	-3.6421013	3.4505935	0.4841049	2.1834879	24	5	0	12	11	18	23	34
669	40.2857	Full term	Done in time	Done in time	Done in time	1	1	Male	-0.91502923	-1.48797	-1.4180136	0.0702571	8.95	4	-1.5697327	-1.4665889	-0.77121514	-0.51789802	-1.0912918	-1.6386528	-1.4437004	-0.91634828	-0.84618866	-0.28738481	-0.068920135	0.022888422	-0.14513314	-0.32829064	0.80390698	78.400002	9.4200001	46.349998	14.55	0	0	0	1	-2.1391184	0.97327089	-1.1115313	0.12683553	21	4	2	20	10	17	24	33
670	40	Full term	Done in time	Done in time	Done in time	1	1	Female	-1.7240431	-1.25444	0.2161631	-0.190392	10.6	1	-1.6715877	-0.68325704	0.34938297	0.0037421768	0.64493614	-2.1369576	-1.4118192	-0.52667767	-0.34670228	-0.22062573	-0.46536994	-0.72856218	-0.87606061	-0.35044447	-0.86556184	74.949997	8.7200003	45.849998	14.25	1	0	0	0	1.3881662	1.397643	-1.7236036	-1.0919912	25	5	3	21	16	20	22	32
671	37.4286	Early term	Done in time	Done in time	Done in time	1	1	Female	-2.3404272	-0.686271	NA	-1.45959	9.95	1	-2.5066528	-1.5990611	-0.1316593	-2.1427844	-0.71887237	-2.3218298	-1.7607998	-0.86400092	-2.0021877	-0.74963874	0.18482304	-0.16173863	-0.73234165	0.14059663	-0.030766368	74.349998	8.3599997	43.549999	13.65	1	0	0	0	3.1384013	3.550231	-0.3541542	3.4131465	24	5	2	27	23	17	24	32
672	40.7143	Full term	Done in time	Done in time	Too late	0	0	Female	0.071514972	0.656635	1.013315	2.17878	10.95	1	-0.067043692	0.97057688	1.3742063	0.71922803	1.3094482	NA	NA	NA	NA	NA	NA	NA	NA	NA	NA	NA	NA	NA	NA	NA	NA	0	NA	NA	NA	NA	NA	NA	NA	NA	NA	NA	NA	NA	NA
673	38.4286	Early term	Done in time	Lost to follow-up	Lost to follow-up	0	0	Male	-1.7734637	-1.45777	-0.10113479	-0.959346	9.45	1	-2.3171477	-1.5834057	-0.31659731	-1.0415698	-0.61276495	NA	NA	NA	NA	NA	NA	NA	NA	NA	NA	NA	NA	NA	NA	NA	NA	0	NA	NA	NA	NA	NA	NA	NA	NA	NA	NA	NA	NA	NA
674	40.2857	Full term	Done in time	Done in time	Done in time	1	1	Male	-1.2192662	-0.472192	0.85359985	-0.642736	10.25	1	-1.8072512	-0.089378566	1.2473615	-1.1498158	0.11895897	-1.3022385	-0.14863883	0.61403126	-0.8457343	0.63932502	0.50501275	-0.059260264	-0.63333029	0.3040815	0.52036607	78.75	10.76	46.25	15.6	0	0	0	1	-3.4736955	6.2407484	0.71690959	1.3564942	20	5	0	14	14	19	30	33
675	37.2857	Early term	Done in time	Done in time	Done in time	1	1	Male	-2.0373673	-1.89167	-0.51933342	-1.43426	9.45	1	-3.3710253	-3.0063262	-1.338824	-3.1418936	-1.2782887	-4.1281838	-2.7189982	-0.88415146	-2.6888819	-1.1021677	-0.75715852	0.287328	0.45467257	0.45301175	0.176121	71.349998	8.1199999	43.849998	13.65	1	1	0	1	1.7273198	1.8372573	-0.74951369	1.367326	26	5	3	18	20	16	25	29
676	39.8571	Full term	Done in time	Done in time	Done in time	1	1	Male	-1.5177379	0.0402015	1.7858787	-0.179287	11.85	16	-1.1881826	0.88718206	2.022114	-0.92781121	1.6550603	-1.2764014	0.076824442	0.89525944	-0.96286833	1.7160968	-0.088218808	-0.81035763	-1.1268547	-0.035057127	0.061036468	78.849998	11.04	46.099998	16.950001	0	0	0	0	-0.48840487	4.2523336	-0.54919595	1.8133185	18	5	4	15	17	17	26	33
677	38.2857	Early term	Done in time	Done in time	Done in time	1	1	Female	-1.3647162	-1.26023	-0.39327249	1.72726	10.35	3	-1.4420084	0.42575043	1.6167716	2.2747786	1.1999017	-1.7957629	-0.41792119	0.57003409	1.7145163	0.36813337	-0.35375452	-0.84367162	-1.0467374	-0.56026232	-0.83176833	75.949997	9.8199997	48.700001	14.95	0	0	1	0	7.3222461	-4.4432788	-1.4896564	-0.70015812	40	5	3	28	23	9	14	30
678	35.4286	Preterm	Done in time	Done in time	Done in time	1	1	Female	-2.1280522	-1.54412	-0.18353987	-0.685585	9.75	12	-1.07459	0.45365304	1.3667825	0.016218709	1.1041558	-1.5074781	0.031351633	0.98173296	-0.09671957	1.3921987	-0.43288815	-0.42230141	-0.38504958	-0.11293828	0.2880429	76.550003	10.32	46.150002	16.25	0	0	0	0	0.2084419	2.5459182	2.4568474	-1.0703276	21	5	2	17	22	18	24	33
679	39.8571	Full term	Done in time	Done in time	Done in time	1	1	Male	-1.5993291	-0.736305	0.60000223	-0.0120921	10.55	8	-2.0416238	-1.1747155	0.0031092954	-1.103752	-0.11068281	-2.7346439	-1.8015033	-0.69855702	-1.2895421	-0.46425319	-0.69302011	-0.62678778	-0.7016663	-0.18579006	-0.35357037	75.349998	9.04	45.75	14.35	1	0	0	1	-3.6337464	-0.78145307	-0.55084598	-0.65683073	22	5	0	14	11	8	22	28
680	39.7143	Full term	Done in time	Done in time	Done in time	1	1	Female	-1.6456617	-0.777798	0.48776722	-1.03303	10.45	8	-0.91738302	0.68594337	1.57007	-2.421545	1.677097	-1.6836671	-0.10026886	0.90634251	-2.0057256	1.7718835	-0.76628405	-0.78621221	-0.66372752	0.41581941	0.094786525	75.699997	10.08	43.450001	16.75	0	0	1	1	0.10412163	1.6923751	0.70578611	1.8024867	24	5	2	19	16	14	29	31
681	38	Early term	Done in time	Done in time	Done in time	1	1	Male	-2.0637574	-0.952688	1.1156863	-0.880192	9.85	1	-1.2198236	0.46114743	1.5058471	-0.13696134	0.89933205	-1.4266731	-0.34762919	0.43934923	-0.39115128	0.40763107	-0.20684946	-0.80877662	-1.0664978	-0.25418994	-0.49170098	78.949997	10.64	46.950001	15.35	0	0	0	1	1.7628888	-4.6054063	2.3367805	1.7808229	36	6	2	20	7	14	13	26
682	39.5714	Full term	Done in time	Done in time	Lost to follow-up	0	0	Female	-0.67886782	0.240932	1.2853633	0.401903	10.85	1	-1.1811428	-0.22009307	0.58192474	-0.75997072	0.56804192	NA	NA	NA	NA	NA	NA	NA	NA	NA	NA	NA	NA	NA	NA	NA	NA	0	NA	NA	NA	NA	NA	NA	NA	NA	NA	NA	NA	NA	NA
683	39	Full term	Done in time	Done in time	Done in time	1	1	Male	-0.6519444	-0.603267	-0.019155566	0.817312	10.15	0	-1.8371897	-1.2772444	-0.30122808	-1.2342191	-0.99543011	-2.6264992	-1.6077577	-0.51199389	-1.3694854	-0.35253209	-0.7893095	-0.33051324	-0.21076581	-0.1352663	0.64289802	75.150002	9.1400003	45.549999	14.45	1	0	1	1	2.5797172	5.029387	-0.96204883	2.1834879	30	7	4	14	14	20	26	32
684	39.1429	Full term	Too late	Done in time	Done in time	1	0	Female	-1.161255	-0.872271	0.1304004	0.82497	10.45	1	NA	NA	NA	NA	NA	-2.9827209	-2.3308825	-1.1297308	0.14976849	-1.0046467	NA	NA	NA	NA	NA	72.050003	7.7600002	46.450001	13.35	1	1	0	1	-5.6541204	3.4067333	-3.0241487	0.13766736	23	5	0	8	6	20	25	33
685	37.8571	Early term	Done in time	Done in time	Done in time	1	1	Male	0.20581439	0.885045	1.2218868	0.623696	11	1	0.010072497	0.80152971	1.0818585	-0.46683583	1.1087545	-0.67458415	-0.093074016	0.33667681	-0.41395032	1.0023261	-0.68465662	-0.89460373	-0.74518168	0.052885503	-0.10642838	80.599998	10.86	46.849998	16.049999	0	0	0	1	-2.9143658	-1.3650297	-0.78478807	2.1834879	25	5	2	11	8	13	17	29
686	40.1429	Full term	Done in time	Done in time	Done in time	1	1	Male	-1.3248281	-0.514936	0.91294867	-0.246976	10.55	1	-3.2012777	-1.6261082	0.38497978	-1.3824006	0.37932944	-3.0156877	-0.97969896	0.60737121	-1.5335346	1.3130708	0.18559003	0.64640921	0.22239143	-0.15113401	0.93374133	74.449997	9.8800001	45.400002	16.450001	1	0	1	1	0.023891225	0.39361608	0.89264393	0.964661	26	6	2	8	22	17	21	30
687	39.1429	Full term	Done in time	Done in time	Done in time	1	1	Male	-0.86323822	-0.054167	1.134205	0.34497	10.95	0	-1.5143582	-0.1048274	0.97880828	0.018495118	0.92317086	-2.2285986	-0.2541891	1.0298697	-0.083207466	1.0804663	-0.71424043	-0.1493617	0.051061392	-0.10170259	0.15729541	76.449997	10.68	47.299999	16.15	1	0	0	0	-1.7767355	3.3107316	2.018002	0.13766736	26	4	2	15	12	20	27	34
688	39.4286	Full term	Done in time	Done in time	Done in time	1	1	Male	-0.058089346	-0.819334	-1.2300028	0.307089	10	1	-0.62616557	-0.52908462	-0.20509982	0.41576499	-0.33176053	-1.2909992	-0.92778242	-0.4333356	0.36477768	-0.086206555	-0.66483361	-0.39869779	-0.22823578	-0.050987303	0.24555397	78.75	9.8599997	47.849998	14.75	0	0	0	1	-1.9734132	0.20905408	-1.6623365	-0.64599895	25	5	0	18	12	20	23	26
689	39	Full term	Lost to follow-up	Lost to follow-up	Lost to follow-up	0	0	Male	-0.44760096	1.30345	2.3373864	1.88536	13.4	17	NA	NA	NA	NA	NA	NA	NA	NA	NA	NA	NA	NA	NA	NA	NA	NA	NA	NA	NA	NA	NA	1	NA	NA	NA	NA	NA	NA	NA	NA	NA	NA	NA	NA	NA
690	41.1429	Full term	Done in time	Done in time	Done in time	1	1	Female	-0.60265678	-0.697227	-0.42917892	0.231841	10.6	24	-0.87320238	-0.21136507	0.36940396	-0.18878244	0.15857638	-0.56860203	0.22106208	0.66668153	-0.29825303	1.1598985	0.30460036	0.43242717	0.29727757	-0.10947059	1.0013222	79.449997	10.6	45.900002	15.95	0	0	1	0	2.1515493	0.99859101	1.2550102	-0.64599895	28	6	2	17	21	20	22	32
691	40.2857	Full term	Done in time	Done in time	Done in time	1	1	Male	-0.49438137	1.37681	2.6418943	1.29606	12.85	26	-0.41364616	2.0074778	2.8393795	1.0060261	1.6860503	-0.33212155	1.8526045	2.6440573	0.68646878	2.190681	0.081524611	-0.15487325	-0.19532228	-0.31955737	0.50463068	81.75	13.54	48.349998	17.6	0	0	0	1	-1.3581603	0.2069191	-0.42971614	-1.0811595	22	4	3	16	14	17	24	27
692	39.7143	Full term	Done in time	Done in time	Done in time	1	1	Male	-1.5177379	-0.809636	0.4750888	-1.03758	10.75	16	-0.84358132	-0.015449192	0.62576193	-0.64326948	0.20623161	-1.4801621	-0.74898255	-0.083883733	-0.82940406	0.34968075	-0.63658082	-0.73353338	-0.70964563	-0.18613458	0.14344914	78.150002	10.04	46.25	15.25	0	0	0	0	3.159152	-0.086945802	0.47019392	-0.64599895	27	6	4	22	15	12	26	29
693	38.5714	Early term	Done in time	Done in time	Done in time	1	1	Female	-1.9116378	-1.85567	-0.56758738	-0.951914	9.1	1	-2.7632475	-0.96126044	0.92827135	-0.7015987	-0.09456075	-3.1085813	-1.4232872	0.15521319	-0.49155277	-0.14913222	-0.34533381	-0.46202672	-0.77305818	0.21004593	-0.054571472	72.349998	8.7600002	45.700001	14.35	1	0	0	1	1.8580725	-2.539259	2.5753689	1.7808229	32	5	0	22	20	5	22	30
694	39.7143	Full term	Done in time	Done in time	Done in time	1	1	Female	-1.4828485	-0.146864	1.662305	-0.486538	11.45	1	-1.163359	-0.35685545	0.39117727	-1.7588141	0.52938604	-1.9013786	-1.0255719	-0.16782586	-1.8011199	-0.39837101	-0.73801959	-0.66871649	-0.55900311	-0.042305827	-0.92775702	75.699997	9.1400003	43.849998	14.05	0	0	1	0	2.1583436	3.5379908	0.59077185	1.7808229	20	7	4	20	16	16	27	34
695	40.8571	Full term	Done in time	Done in time	Done in time	1	1	Female	-1.0540591	-0.190806	1.0788907	0.82497	10.55	1	-2.406893	-2.3495593	-1.2104398	-0.4878346	-2.0826194	-2.6292799	-2.0548377	-1.0316199	-0.77252221	-1.4064149	-0.22238684	0.2947216	0.17881989	-0.28468761	0.67620456	73.449997	8.0799999	45.25	12.95	1	1	0	1	-5.2834859	-3.2338827	0.28181005	-0.635167	19	4	1	12	8	10	11	28
696	41.8571	Full term	Done in time	Done in time	Done in time	1	1	Female	0.2323107	-0.526142	-1.0375527	1.41727	10.1	1	-0.085630216	-0.9018808	-1.1212991	-0.039254926	-0.99496216	-0.85020226	-0.61089778	-0.29342669	-0.25927579	-0.18727788	-0.76457202	0.29098302	0.82787246	-0.22002086	0.8076843	78.050003	9.46	45.849998	14.25	0	0	1	1	2.2765117	-0.018891156	-2.4290192	1.7591592	36	6	3	13	14	16	19	29
697	40.1429	Full term	Done in time	Lost to follow-up	Lost to follow-up	0	0	Female	-1.7240431	-0.50346	1.4201735	1.07881	10.2	1	-2.9001658	-2.1680849	-0.50779653	-0.7225979	-1.2823862	NA	NA	NA	NA	NA	NA	NA	NA	NA	NA	NA	NA	NA	NA	NA	NA	0	NA	NA	NA	NA	NA	NA	NA	NA	NA	NA	NA	NA	NA
698	40.7143	Full term	Done in time	Done in time	Done in time	1	1	Female	-2.0992324	-0.825464	1.4049178	0.359597	10.65	1	-2.4804561	-1.8935827	-0.52727902	-0.90482634	-1.3717985	-2.0771382	-0.7625795	0.28391927	-0.64242172	0.31094149	0.40331793	1.1310031	0.81119829	0.26240462	1.68274	74.650002	9.3199997	45.349998	14.85	1	0	0	1	-5.1429482	0.47700226	0.44157726	-0.27582946	22	4	0	11	10	17	21	31
699	37.2857	Early term	Done in time	Done in time	Done in time	1	1	Female	-1.4677001	-1.07056	0.093720444	-1.25081	10.55	23	-0.28350505	0.60640532	1.0347327	-0.15613948	0.067358874	-0.96856827	-0.01305297	0.60778975	-0.6842128	0.51135117	-0.68506324	-0.61945832	-0.42694294	-0.52807331	0.44399229	78.75	10.4	45.450001	15.15	0	0	0	0	-1.8297191	-6.3991394	0.12094496	-1.0811595	25	4	0	21	13	6	21	22
700	39	Full term	Done in time	Done in time	Done in time	1	1	Female	-1.8044399	-1.10948	0.56160927	-0.317313	9.75	1	-1.1691478	-0.57395363	0.11321016	-0.61622161	-0.35415924	-1.7713952	-0.47011119	0.47869661	-1.1057057	0.21744959	-0.60224736	0.10384244	0.36548644	-0.48948413	0.57160884	75.75	9.6999998	44.75	14.75	0	0	0	0	-2.7511585	0.59260511	-5.2246041	-2.3108182	20	4	3	15	10	19	24	29
701	40	Full term	Dead	Dead	Dead	0	0	Male	-1.1659909	-2.19792	-2.492553	-0.354634	9.05	13	NA	NA	NA	NA	NA	NA	NA	NA	NA	NA	NA	NA	NA	NA	NA	NA	NA	NA	NA	NA	NA	NA	NA	NA	NA	NA	NA	NA	NA	NA	NA	NA	NA	NA	NA
702	39.7143	Full term	Done in time	Done in time	Done in time	1	1	Female	-1.1594021	-0.329388	0.92212528	0.124849	11.05	27	-1.0273244	-0.45136172	0.1469259	-0.97371435	-0.55493486	-1.9425644	-1.1698036	-0.34715086	-1.2815713	-0.90524596	-0.91523993	-0.7184419	-0.49407676	-0.30785692	-0.3503111	74.949997	8.8599997	44.450001	13.45	0	0	0	1	-0.5399639	1.1417136	4.3647003	1.7916547	31	5	2	10	15	18	20	31
703	37.7143	Early term	Done in time	Done in time	Done in time	1	1	Male	-2.4667797	-2.25749	-0.52100694	-0.198959	9.55	20	-3.4578497	-2.1368012	-0.093545742	0.68705761	-0.5340097	-3.868788	-3.0890167	-1.6320009	-0.059143148	-1.1270758	-0.41093826	-0.95221543	-1.5384551	-0.74620074	-0.5930661	72.550003	7.8800001	47.450001	13.65	1	1	0	1	-1.4966562	-5.6444831	0.082634792	-0.67849445	23	6	2	11	14	9	17	26
704	40.4286	Full term	Too late	Done in time	Done in time	1	0	Male	-0.40692464	0.0557366	0.35155031	-0.865649	11.55	13	NA	NA	NA	NA	NA	-1.4134537	-0.23257491	0.56687051	-2.2027738	1.0891628	NA	NA	NA	NA	NA	78.449997	10.66	44.450001	16.15	0	0	1	0	-3.7388754	-0.57339513	-3.8648484	-2.3324819	22	6	1	9	9	14	22	29
705	38.5714	Early term	Done in time	Done in time	Done in time	1	1	Female	-1.3756506	-0.686271	0.69804102	0.317288	10.95	1	-1.0746948	-0.48010042	0.15898156	-0.060446832	0.28021613	-3.0471916	-1.6225138	-0.15441079	-0.99191123	-0.90524596	-1.9724969	-1.1424134	-0.31339234	-0.93146437	-1.1854621	71.75	8.3999996	44.849998	13.45	1	0	1	1	1.3175281	-1.3809057	-0.12772393	-2.2891543	33	7	4	6	13	13	17	32
706	38.5714	Early term	Done in time	Done in time	Done in time	1	1	Female	-1.161255	-0.825464	0.20699333	0.571131	9.65	1	-1.0861311	0.45463789	1.3929456	1.2537087	0.65352023	-2.387238	-0.70920062	0.56165808	0.44360328	0.39294696	-1.3011069	-1.1638385	-0.83128756	-0.81010544	-0.26057327	73.75	9.3800001	46.849998	14.95	1	0	1	0	5.1236343	4.3788815	3.6373258	-0.24333394	40	4	5	21	16	18	31	33
707	39.4286	Full term	Done in time	Done in time	Done in time	1	0	Female	-1.3756506	-1.45093	-0.57345474	0.0634478	9.95	1	-0.4172374	0.28531837	0.70541847	0.85790724	0.80870354	-0.044265408	0.26039374	0.38355812	0.66081047	0.94954121	0.37297198	-0.024924636	-0.32186034	-0.19709677	0.14083767	80.550003	10.56	47.150002	15.65	0	0	0	1	-1.1050315	5.1127729	0.88915735	-0.64599895	21	6	2	13	16	20	26	33
708	39.7143	Full term	Done in time	Done in time	Done in time	1	1	Female	-0.25007853	-0.279222	-0.028048251	-0.655765	10.45	1	-0.79029822	0.031365056	0.62963873	-1.7588141	0.48884693	-1.3837687	-0.009409057	0.84527445	-1.7926096	1.1061411	-0.59347045	-0.040774114	0.21563572	-0.033795476	0.61729419	76.599998	10.2	43.75	15.85	0	0	0	1	-7.3143702	0.30194885	-1.320153	0.55116421	19	3	0	6	11	13	19	32
709	37.7143	Early term	Done in time	Done in time	Done in time	1	1	Male	-1.9581975	-0.819334	1.1988188	0.0696337	10.15	1	-2.62255	-1.0819781	0.58861512	-0.64187592	-0.34643444	-2.8785267	-0.98504478	0.50390851	-0.44636598	-0.015500761	-0.25597668	0.096933305	-0.084706604	0.19550994	0.33093369	74.849998	9.8800001	46.849998	14.85	1	0	1	1	-1.9273021	-2.8473942	1.0745454	-0.66766262	20	6	2	11	15	11	22	28
710	38.2857	Early term	Done in time	Done in time	Done in time	1	1	Female	-3.8753257	-3.55084	-0.85395479	-2.28397	8.8	23	-2.754982	-1.5388774	0.1354388	-3.2112546	0.18200316	-3.0064638	-2.8325212	-1.7716237	-3.6385734	-0.64759368	-0.25148177	-1.2936438	-1.9070625	-0.42731881	-0.82959682	72.150002	7.3600001	41.25	13.75	1	1	1	1	1.7352186	1.5436509	-0.2285637	-1.0811595	19	5	4	20	22	19	21	30
711	36.8571	Preterm	Done in time	Lost to follow-up	Lost to follow-up	0	0	Female	-0.72210127	0.345861	1.3532914	0.253277	11.95	27	-1.3087177	-0.61691546	0.13337219	-0.91888392	-0.20477012	NA	NA	NA	NA	NA	NA	NA	NA	NA	NA	NA	NA	NA	NA	NA	NA	0	NA	NA	NA	NA	NA	NA	NA	NA	NA	NA	NA	NA	NA
712	37.8571	Early term	Done in time	Done in time	Done in time	1	1	Female	-0.91704565	-0.896919	-0.54979575	0.12191	10.05	16	-0.98621422	-2.413698	-2.5433447	-0.45492905	-2.300765	-1.1474717	-1.9350051	-1.9027642	-0.53089762	-1.2999591	-0.16125745	0.47869289	0.64058053	-0.075968564	1.000806	77.599998	8.1599998	45.549999	13.05	0	0	0	1	0.31491715	-2.4638431	-2.852448	0.14849925	21	6	3	13	20	10	23	31
713	39.2857	Full term	Done in time	Done in time	Done in time	1	1	Female	-1.6436442	-1.50065	-0.30811906	0.190369	9.75	1	-2.3899264	-0.43254679	1.2731344	0.56966686	0.53112739	-3.2735093	-1.3939298	0.3134129	0.013423708	0.062531374	-0.88358283	-0.96138304	-0.95972145	-0.55624318	-0.46859601	71.150002	8.6400003	46.25	14.55	1	0	0	1	-6.4736905	1.2889366	0.19541237	0.14849925	14	4	2	10	6	17	24	32
714	38.7143	Early term	Done in time	Done in time	Done in time	1	1	Male	-2.6971269	-2.19246	NA	-1.0385	9.45	1	-2.7901936	-1.3345553	0.4221642	-0.55219245	-0.37939617	-2.7255197	-1.5916288	-0.42069763	-0.71624607	-0.17083728	0.064673901	-0.25707352	-0.84286183	-0.16405362	0.20855889	74.800003	9.1400003	46.400002	14.65	1	0	0	1	-1.929566	-0.15976226	-2.3881845	1.3456624	25	4	0	16	18	12	27	30
715	39.8571	Full term	Too late	Done in time	Done in time	1	0	Female	-1.8509177	-1.986	-0.81020766	0.0601997	10.25	0	NA	NA	NA	NA	NA	-2.355809	-1.5300684	-0.53965002	-0.43359235	-0.37253627	NA	NA	NA	NA	NA	73.900002	8.5200005	45.650002	14.05	1	0	1	1	-0.32010791	-0.24577516	-1.025393	-1.0919912	22	4	3	20	15	19	20	29
716	36.4286	Preterm	Done in time	Done in time	Done in time	1	1	Male	-0.26921314	-1.5525	-2.2815063	-0.563586	9.4	1	-0.8943941	-1.5164464	-1.3541789	-1.2580676	-1.2766278	-1.3723743	-1.4692583	-1.1169372	-1.1987977	-0.54994583	-0.4779802	0.047188044	0.23724174	0.059269905	0.72668195	78.949997	9.3599997	45.849998	14.25	0	0	1	1	0.99991	4.0758309	0.89471745	-1.9081531	23	6	4	13	18	18	29	32
717	39	Full term	Done in time	Done in time	Done in time	1	1	Female	-2.1998746	-1.88154	-0.13204941	-1.67064	9.75	0	-3.4610305	-2.7668502	-0.69991279	-2.465646	-0.61866194	-3.4173813	-2.8147945	-1.4145886	-2.7257986	-0.99646991	0.043649197	-0.047944307	-0.71467578	-0.26015258	-0.37780797	70.650002	7.3200002	42.450001	13.35	1	1	0	1	-3.5061972	-1.0985031	-1.3282441	-1.505488	23	5	0	10	15	3	25	30
718	39.4286	Full term	Done in time	Lost to follow-up	Lost to follow-up	0	0	Male	-1.8790256	-1.13334	0.58581179	-0.444856	9.55	1	-1.1223514	-1.5298687	-1.2203935	-1.0717126	-1.0062842	NA	NA	NA	NA	NA	NA	NA	NA	NA	NA	NA	NA	NA	NA	NA	NA	0	NA	NA	NA	NA	NA	NA	NA	NA	NA	NA	NA	NA	NA
719	39.7143	Full term	Done in time	Done in time	Done in time	1	1	Male	-1.7470738	-2.05339	-1.2052959	-1.1968	8.65	1	-1.8519299	-0.67053527	0.52888149	-0.47251055	-0.19639587	-2.5894024	-1.3754466	-0.22201316	-0.69085938	-0.2631599	-0.73747253	-0.70491129	-0.75089467	-0.21834883	-0.066764027	75.25	9.3800001	46.450001	14.55	1	0	0	1	-0.2672379	-5.7685208	-2.4740348	-1.4838245	24	5	2	10	24	10	12	25
720	36.1429	Preterm	Done in time	Done in time	Done in time	1	1	Male	-2.5123949	-1.50502	0.78763372	-0.563586	10.2	1	-3.5134912	-1.1515138	1.286345	-0.74548745	-0.065518104	-3.3431621	-2.2003534	-0.80110699	-0.74890828	-0.63028657	0.17032909	-1.0488396	-2.0874519	-0.0034208298	-0.56476849	73.349998	8.5799999	46.400002	14.15	1	1	0	1	-4.4454231	-2.0793722	-0.25107002	-1.0811595	21	4	1	14	8	12	18	30
721	38.8571	Early term	Done in time	Done in time	Done in time	1	1	Female	-1.8580399	-1.30321	0.31186101	-0.528847	9.45	1	-1.2106562	-0.63930821	0.058476087	-0.092640534	-0.17915231	-1.4159687	-0.48830068	0.22837871	-0.35701129	0.55353248	-0.20531249	0.15100753	0.16990262	-0.26437074	0.73268479	76.599998	9.6400003	45.75	15.15	0	0	1	0	-0.15396845	3.5042357	0.55458152	1.3781579	16	7	5	9	17	16	27	32
722	38	Early term	Done in time	Lost to follow-up	Lost to follow-up	0	0	Male	-2.0517616	-1.75145	-0.20299807	-1.11142	9.65	0	-2.118268	-0.9134323	0.37667176	-1.0555104	0.18081269	NA	NA	NA	NA	NA	NA	NA	NA	NA	NA	NA	NA	NA	NA	NA	NA	0	NA	NA	NA	NA	NA	NA	NA	NA	NA	NA	NA	NA	NA
723	40.8571	Full term	Done in time	Done in time	Done in time	1	1	Male	0.7866897	0.526245	-0.5314573	1.01423	11.15	14	0.031860583	-0.46608162	-0.59609962	0.19924125	-0.25962478	-0.56260544	-0.73658538	-0.59962177	0.071612611	-0.35016406	-0.59446603	-0.27050376	-0.0035221577	-0.12762864	-0.090539277	80.650002	10.06	47.450001	14.45	0	0	0	0	-5.4610806	-2.259975	-1.8023214	-0.66766262	29	2	1	6	10	12	15	27
724	37.8571	Early term	Done in time	Done in time	Done in time	1	1	Male	-1.7876452	-1.00147	0.73635304	0.896035	9.45	0	-1.1751964	0.057818823	0.95990342	0.61959183	0.02609955	-1.6079763	-0.70618427	0.06091135	0.61540425	-0.100637	-0.43277991	-0.7640031	-0.89899206	-0.0041875839	-0.12673655	78.25	10.18	48.25	14.75	0	0	0	1	0.6116811	-3.0695686	-2.6982408	1.7808229	21	5	2	18	23	9	20	29
725	39.8571	Full term	Done in time	Done in time	Done in time	1	1	Female	-0.8128646	-0.778863	-0.14770585	0.0634478	10.1	1	-1.2579426	-0.4462935	0.33918351	-0.81810594	-0.27520797	-1.5627501	-1.1295943	-0.53251868	-2.9991331	-0.47364777	-0.30480754	-0.68330085	-0.87170219	-2.1810272	-0.19843981	76.449997	8.9799995	42.150002	13.95	0	0	0	1	-1.1618918	0.47006834	1.7421227	2.2051516	26	4	2	17	13	16	23	28
726	40.7143	Full term	Done in time	Done in time	Done in time	1	1	Female	-0.18666582	0.444949	1.0625693	1.74882	11.25	0	0.26863518	0.19945446	0.13697554	0.32385772	0.24040918	-0.49516335	0.030896559	0.36148518	-0.25385159	0.21118277	-0.76379853	-0.1685579	0.22450964	-0.57770932	-0.029226407	79.599998	10.34	45.950001	14.75	0	0	0	0	-3.4346743	-3.8245628	-3.0910363	0.56199604	25	5	0	12	11	9	16	30
727	38	Early term	Done in time	Done in time	Done in time	1	1	Male	-0.6519444	-0.054167	0.87777424	0.384331	11.15	0	-2.9603114	-2.0389194	-0.38349888	-1.1324253	-0.70802712	-3.3273609	-2.5715075	-1.3316255	-0.88594013	-1.2944565	-0.36704946	-0.53258801	-0.94812655	0.24648517	-0.58642936	73.550003	8.2600002	46.25	13.45	1	1	0	1	-2.8058684	-1.872788	2.0748515	0.55116421	21	5	2	10	14	10	19	29
728	40	Full term	Done in time	Done in time	Done in time	1	1	Female	-1.8580399	-1.65128	-0.28158262	-1.16345	9.95	1	-2.6231925	-2.0623195	-0.67551017	-0.76977652	-1.4986931	-2.7025077	-2.485101	-1.5501099	-1.3105276	-0.82456154	-0.079315186	-0.42278147	-0.8745997	-0.54075104	0.67413157	72.949997	7.6399999	44.450001	13.55	1	1	0	0	-0.10524376	-1.1022557	-4.0930519	-0.65683073	26	4	3	18	14	13	15	30
729	39.1429	Full term	Done in time	Done in time	Done in time	1	1	Male	-1.5359499	-0.429629	1.3038528	-0.880192	10.95	1	-1.9448198	-0.36858243	0.98266309	-0.44953838	0.89409018	-3.0957198	-1.1404028	0.45182016	-0.67025572	0.60486925	-1.1509	-0.77182037	-0.5308429	-0.22071734	-0.28922093	73.75	9.6000004	46.450001	15.55	1	0	0	1	2.1304755	0.81697899	1.9394046	0.14849925	27	7	3	17	15	14	23	30
730	41.1429	Full term	Too late	Done in time	Done in time	1	0	Female	0.58174074	0.902715	0.3438088	1.82188	11.25	10	NA	NA	NA	NA	NA	-2.190737	-1.7069285	-0.89137864	0.29456311	-0.77394098	NA	NA	NA	NA	NA	74.349998	8.3400002	46.650002	13.6	1	0	1	0	9.8522511	0.21856269	1.0921648	-0.635167	40	8	4	29	21	13	19	31
731	39.7143	Full term	Too late	Done in time	Done in time	1	0	Male	-1.1072409	0.0977033	1.5247215	0.421534	11.95	22	NA	NA	NA	NA	NA	-2.5849903	-0.99749053	0.28168389	-0.97619623	0.5199393	NA	NA	NA	NA	NA	75.150002	9.7600002	46.049999	15.45	1	0	0	1	2.8461347	2.4393468	0.3813476	0.964661	36	7	4	13	10	18	25	32
732	38.1429	Early term	Done in time	Done in time	Done in time	1	1	Male	-2.2750156	-2.26569	-1.0102494	-1.63967	9.4	15	-2.2321713	-1.7961365	-0.70622516	-2.89871	-0.53552991	-3.3437767	-2.6577818	-1.4347514	-2.9150181	-0.61258322	-1.1116054	-0.86164534	-0.72852623	-0.016308069	-0.077053308	72.949997	8.0799999	43.450001	14.15	1	1	1	1	-0.26090539	-5.3066411	-0.45222241	1.7916547	26	6	3	9	16	3	20	26
733	40.2857	Full term	Done in time	Done in time	Done in time	1	1	Male	-0.33500564	0.229958	0.93497241	0.699225	11.25	0	-0.098714501	0.9625988	1.3553745	-0.75667173	1.5621858	-1.3573663	0.55590755	1.5512271	-0.33487272	1.3344531	-1.2586519	-0.40669125	0.19585264	0.421799	-0.22773266	78.449997	11.6	46.900002	16.450001	0	0	0	1	-0.16941318	1.8434405	0.55103171	1.7916547	28	6	3	12	11	19	21	32
734	39	Full term	Done in time	Done in time	Done in time	1	1	Male	-2.3687003	-1.00147	1.4750563	-0.127376	10.15	0	-1.9709164	-0.68551445	0.59293389	-0.35871458	-0.067160405	-2.8742197	-1.6309385	-0.36811548	-0.45221463	-0.52955842	-0.90330327	-0.94542408	-0.96104938	-0.093500048	-0.46239802	74.400002	9.1000004	46.75	14.25	1	0	0	0	-0.22412309	-1.1278992	-1.6494236	0.95382923	29	7	2	7	15	12	25	29
735	37	Early term	Done in time	Lost to follow-up	Lost to follow-up	0	0	Male	-0.91606069	0.149556	1.5132083	-0.24546	11.35	0	-2.2303934	-2.4369366	-1.5899349	-1.0970807	-1.9336339	NA	NA	NA	NA	NA	NA	NA	NA	NA	NA	NA	NA	NA	NA	NA	NA	1	NA	NA	NA	NA	NA	NA	NA	NA	NA	NA	NA	NA	NA
736	41.2857	Full term	Done in time	Done in time	Done in time	1	1	Male	0.10025249	0.188468	0.26560318	1.41522	10.75	1	-0.77374351	-0.6431874	-0.26678649	-0.096468575	-1.0032566	-1.1354184	-1.1729571	-0.858455	-0.24260592	-0.71736997	-0.3616749	-0.52976966	-0.59166849	-0.14613736	0.28588659	79.199997	9.6000004	47.049999	14.05	0	0	0	1	0.29985026	-1.0428426	-0.90481538	-1.4729927	24	7	2	18	11	13	21	26
737	41.1429	Full term	Done in time	Done in time	Done in time	1	1	Male	0.41693619	0.0677708	-0.34685421	-0.128247	10.55	1	0.42126584	-0.091846578	-0.34854639	-0.31277543	-0.29906544	-0.47932091	-0.34747571	-0.12480895	-0.42707163	0.011992954	-0.90058672	-0.25562912	0.22373743	-0.1142962	0.3110584	80.650002	10.46	46.75	14.85	0	0	1	0	3.0719211	-1.1272652	-2.2792773	-1.0703276	23	4	4	22	26	19	20	28
738	39.4286	Full term	Done in time	Done in time	Done in time	1	1	Male	-0.058089346	0.542455	1.0259169	1.96928	11.25	1	-0.33520114	1.0465676	1.6135411	1.1186521	0.89066106	-1.2363646	0.47733691	1.3986309	1.0755349	1.6289006	-0.90116346	-0.56923068	-0.21491027	-0.043117166	0.73823959	79.199997	11.6	48.849998	16.85	0	0	0	1	0.83387923	-1.4754956	-0.078858212	2.2051516	21	4	3	21	21	6	21	30
739	39.7143	Full term	Dead	Dead	Dead	0	0	Male	-1.6415118	-1.74482	-0.78140384	-0.484432	9.45	1	NA	NA	NA	NA	NA	NA	NA	NA	NA	NA	NA	NA	NA	NA	NA	NA	NA	NA	NA	NA	NA	NA	NA	NA	NA	NA	NA	NA	NA	NA	NA	NA	NA	NA	NA
740	34.7143	Preterm	Too late	Done in time	Done in time	1	0	Female	-2.6352196	-2.1172	NA	-1.54421	8.95	1	NA	NA	NA	NA	NA	-2.6756983	-3.1210144	-2.4178221	-1.4797232	-1.8946608	NA	NA	NA	NA	NA	73.199997	7.1399999	44.25	12.45	1	1	1	1	-0.6548723	0.71520662	-1.7236036	-0.25416577	19	6	3	14	16	12	23	33
741	35.7143	Preterm	Too late	Done in time	Done in time	1	0	Male	-2.6108096	-3.50583	-3.0035467	-2.62406	8.1	11	NA	NA	NA	NA	NA	0.78461874	0.0056832763	-0.4539727	-0.489283	-0.27031776	NA	NA	NA	NA	NA	84.550003	10.98	46.75	14.55	0	0	0	0	0.31435239	1.806477	2.0070043	-0.24333394	24	5	3	16	17	20	28	29
742	39.5714	Full term	Done in time	Done in time	Done in time	1	1	Female	-1.4482759	-0.843516	0.60184246	0.735647	9.75	0	-0.89188325	-0.40116411	0.10923602	-0.34226307	-0.29520318	-1.1774104	-0.76026553	-0.28279194	-0.088386819	-0.20457661	-0.28552711	-0.35910141	-0.39202797	0.25387627	0.090626568	77.449997	9.3599997	46.150002	14.25	0	0	0	1	-3.4300601	-0.63071066	-0.72144407	2.5969849	21	2	0	22	15	15	22	27
743	35.5714	Preterm	Done in time	Done in time	Done in time	1	1	Female	-1.9582893	-1.12987	0.80289048	0.144629	10.45	0	-1.7647183	-1.1846954	-0.24180733	-0.7742101	-0.91227537	-2.235049	-0.958004	0.14233823	-0.64814502	0.030942097	-0.47033072	0.22669137	0.38414556	0.12606508	0.94321746	74.75	9.2200003	45.450001	14.55	1	0	0	1	-0.94228554	1.251287	2.6381621	0.57282794	26	5	2	13	15	10	27	32
744	39.2857	Full term	Done in time	Done in time	Done in time	1	1	Female	-1.1574101	-1.22433	-0.8562935	0.769507	9.75	7	-2.029377	-1.6771897	-0.67469841	0.26069853	-0.91402411	-1.8808291	-1.425019	-0.72693282	0.14976849	-0.72839755	0.14854789	0.25217068	-0.052234411	-0.11093004	0.18562657	75.25	8.6199999	46.450001	13.65	0	0	0	1	-3.286238	-0.84520054	-1.2021065	0.97549289	21	5	0	13	15	12	20	31
745	39.2857	Full term	Done in time	Done in time	Done in time	1	1	Female	-4.3432374	-3.40075	NA	-2.66157	7.95	7	-2.1713419	-2.5778708	-1.7760693	-0.69522423	-1.9000132	-2.2399459	-1.3367113	-0.37001932	-0.08872439	0.077838749	-0.068603992	1.2411596	1.40605	0.60649985	1.977852	73.849998	8.6400003	46.049999	14.55	1	0	0	1	-3.4007425	-0.2167024	0.088745415	0.13766736	21	5	2	9	12	12	28	28
746	35.1429	Preterm	Done in time	Lost to follow-up	Lost to follow-up	0	0	Female	-0.63347238	-0.369578	0.06362769	-0.771097	11.1	21	-0.26380262	-1.3306729	-1.598518	-1.2073088	-0.78380603	NA	NA	NA	NA	NA	NA	NA	NA	NA	NA	NA	NA	NA	NA	NA	NA	0	NA	NA	NA	NA	NA	NA	NA	NA	NA	NA	NA	NA	NA
747	39.8571	Full term	Done in time	Done in time	Done in time	1	1	Female	-2.1017718	-0.815958	1.3059243	-1.31568	11.25	24	-1.5364199	-0.31498471	0.72977686	-1.5345243	-0.31374857	-1.0607032	0.52924967	1.3713692	-0.71482229	0.79354197	0.47571671	0.84423435	0.64159238	0.81970203	1.1072905	77.599998	10.92	45.25	15.45	0	0	0	0	-3.2986865	-1.0029042	-0.28525013	-0.25416577	23	3	0	12	21	16	17	31
748	39.8571	Full term	Done in time	Lost to follow-up	Lost to follow-up	0	0	Male	-1.8262457	-1.13334	0.51903629	-0.00952021	10.05	1	-2.4711001	-1.784811	-0.47872543	-0.94896817	-0.71601933	NA	NA	NA	NA	NA	NA	NA	NA	NA	NA	NA	NA	NA	NA	NA	NA	1	NA	NA	NA	NA	NA	NA	NA	NA	NA	NA	NA	NA	NA
749	38.4286	Early term	Done in time	Done in time	Done in time	1	1	Male	-2.644347	-1.64818	0.72516149	-0.484432	9.75	1	-2.3984385	-2.0480957	-0.89152145	-0.82510042	-0.52296215	-3.3149352	-1.9279597	-0.44790632	-0.70717889	-0.17915286	-0.91649675	0.12013602	0.44361514	0.11792153	0.34380931	73.400002	8.8400002	46.450001	14.65	1	0	1	1	-1.6343901	-1.6357467	-0.45167512	0.95382923	19	6	4	9	13	6	25	26
750	40.2857	Full term	Done in time	Done in time	Done in time	1	1	Male	-0.8104158	-0.69041	0.035156962	0.0694342	10.35	0	-1.2576967	-1.300717	-0.78648144	-0.51789802	-0.71125615	-1.513301	-1.5930843	-1.2212011	-0.045244128	-0.43077636	-0.25560427	-0.29236734	-0.43471962	0.4726539	0.28047979	77.849998	9.1000004	47.25	14.35	0	0	1	1	-0.95807755	-2.4244065	1.4581947	0.55116421	25	5	2	13	16	9	23	28
751	36.4286	Preterm	Done in time	Done in time	Done in time	1	1	Female	-2.3404272	-2.44049	NA	-1.79805	9.05	1	-0.62689555	0.56262511	1.2029094	-0.7843793	0.79709119	-0.77893752	-0.073747441	0.3936885	-0.64660048	0.87035018	-0.15204197	-0.63637257	-0.80922085	0.13777882	0.073258996	78.449997	10.14	45.349998	15.55	0	0	1	1	1.3710005	-3.4096348	0.04234755	0.54033232	24	5	4	17	18	9	16	27
752	39.1429	Full term	Done in time	Done in time	Done in time	1	1	Male	-1.7206837	-0.472192	1.4592901	-0.167825	10.55	1	-2.5694666	0.60201091	2.6705303	-0.26642525	2.1125591	-3.4821606	-0.51641357	1.5501244	-0.489283	1.163113	-0.91269398	-1.1184244	-1.1204059	-0.22285774	-0.94944608	73	10.36	46.75	16.25	1	0	0	0	2.1970956	-3.7655249	1.8340834	0.55116421	26	6	4	13	21	10	21	26
753	33.5714	Preterm	Done in time	Done in time	Done in time	1	1	Female	-1.1798481	-0.749719	0.41603056	-0.69968	10.8	0	-1.198876	-1.435764	-1.0238873	-0.73301905	-0.27345198	-1.4010161	-1.0435202	-0.52935469	-0.52541959	0.23135261	-0.20214009	0.39224374	0.49453259	0.20759946	0.50480461	76.550003	9	45.5	14.75	0	0	0	1	2.1854811	-2.7308342	0.77469033	-0.66766262	24	6	4	14	22	18	12	27
754	40.2857	Full term	Too late	Done in time	Lost to follow-up	0	0	Female	-2.3072462	-2.36037	NA	-0.361955	9.35	0	NA	NA	NA	NA	NA	NA	NA	NA	NA	NA	NA	NA	NA	NA	NA	NA	NA	NA	NA	NA	NA	0	NA	NA	NA	NA	NA	NA	NA	NA	NA	NA	NA	NA	NA
755	41.1429	Full term	Done in time	Done in time	Done in time	1	1	Female	-0.57167	-0.686271	-0.2926496	0.401903	9.5	1	-0.95331925	-0.79834467	-0.35332242	0.09961804	-0.27168176	-1.6236795	-1.0698106	-0.41593918	-0.088386819	-0.29138711	-0.67036027	-0.27146596	-0.062616765	-0.18800485	-0.019705355	76.150002	9.0200005	46.150002	14.15	0	0	0	1	-1.4733431	-1.7630725	-1.1905162	-0.68932629	26	4	2	11	18	19	13	28
756	35.4286	Preterm	Done in time	Done in time	Done in time	1	1	Male	-1.9054155	-0.997542	0.84368193	-1.11765	10.25	1	-2.0522997	-2.1773815	-1.3735514	-1.6539052	-1.8830124	-2.0703454	-1.6821173	-0.98151827	-1.3492818	-0.4593479	-0.018045664	0.49526417	0.3920331	0.30462337	1.4236646	77.050003	9.1400003	45.650002	14.35	1	0	0	0	2.7085369	0.74854904	0.28629118	-0.28666127	24	6	4	21	17	11	29	30
757	39.1429	Full term	Done in time	Done in time	Done in time	1	1	Male	-0.88722938	-0.770927	-0.34191698	-0.312285	10.25	14	-1.028244	-0.37777776	0.27756298	-0.46071127	-0.070422314	-1.3246266	-0.79961687	-0.23789486	-0.62774491	0.084831141	-0.29638255	-0.42183912	-0.51545787	-0.16703364	0.15525346	78.75	10.02	46.549999	14.95	0	0	0	0	-0.57863224	1.8916874	-3.500083	-1.51632	24	4	2	19	16	14	24	32
758	37.8571	Early term	Done in time	Missed	Done in time	1	1	Male	-2.4042208	-1.71822	0.060155265	-1.80996	10.6	14	-2.2860379	-1.9213128	-0.84229392	-2.1749938	0.096407816	-2.3796818	-1.31545	-0.28242388	-1.2306894	0.51152915	-0.093643904	0.60586286	0.55987	0.94430435	0.41512132	75.900002	9.46	45.75	15.45	1	0	0	0	-0.90724921	4.139616	0.32871902	-2.2674906	23	4	3	9	23	16	24	34
759	41.4286	Full term	Done in time	Done in time	Done in time	1	1	Female	-1.4482236	-1.29335	-0.60175598	-0.246811	10.25	13	-1.2848848	-0.73348981	-0.040772118	-0.10877133	0.050976411	-1.5283271	-0.90852648	-0.26719862	-0.41258547	0.55955827	-0.2434423	-0.17503667	-0.22642651	-0.30381414	0.50858188	76.150002	9.1400003	45.650002	15.15	0	0	1	1	2.143039	-0.071355671	3.2113328	1.3781579	30	4	5	14	19	16	27	29
760	36.1429	Preterm	Done in time	Done in time	Done in time	1	1	Female	-2.9950631	-2.82717	-1.1893055	-2.41691	8.85	15	-1.4114112	-0.67080432	0.14035152	-0.91888392	0.70860112	-2.2877607	-0.78165007	0.39806008	-0.99191123	0.4788461	-0.87634957	-0.11084574	0.25770855	-0.073027313	-0.22975501	73.949997	9.2799997	44.849998	15.05	1	0	0	0	-0.35867307	-0.38055211	-4.3077478	-1.8973212	22	4	2	22	16	15	22	30
761	40.2857	Full term	Done in time	Done in time	Done in time	1	1	Male	-0.13726127	-0.0134796	0.24468604	3.55232	10.95	1	-1.9737697	-2.1278591	-1.3765852	-2.003968	-0.71911836	-3.3487782	-3.0843654	-2.0399647	-2.5683029	-0.9932512	-1.3750086	-0.95650625	-0.66337943	-0.56433487	-0.27413285	73.150002	7.7399998	43.950001	13.75	1	1	1	1	1.8784763	-0.57590526	-0.47367039	-1.4838245	22	7	4	14	19	12	22	30
762	40.2857	Full term	Dead	Dead	Dead	0	0	Male	-1.6151218	-0.429629	1.3990328	-0.563586	11.2	1	NA	NA	NA	NA	NA	NA	NA	NA	NA	NA	NA	NA	NA	NA	NA	NA	NA	NA	NA	NA	NA	0	NA	NA	NA	NA	NA	NA	NA	NA	NA	NA	NA	NA	NA
763	38.4286	Early term	Done in time	Done in time	Done in time	1	1	Male	-1.43039	-1.74482	-1.0600593	-1.1968	9.45	1	-0.86109942	-0.79364264	-0.41732237	-1.9970096	0.093423709	-1.4688334	-0.97847778	-0.39288843	-1.3179538	0.50788593	-0.60773402	-0.18483514	0.024433941	0.67905581	0.41446221	78.449997	9.8400002	45.650002	15.45	0	0	0	0	-2.882782	2.9405463	-1.2689939	1.3564942	27	5	2	11	6	19	26	29
764	40.8571	Full term	Lost to follow-up	Lost to follow-up	Lost to follow-up	0	0	Male	-1.8140565	-1.9484	-0.87661439	-1.30823	9.05	0	NA	NA	NA	NA	NA	NA	NA	NA	NA	NA	NA	NA	NA	NA	NA	NA	NA	NA	NA	NA	NA	NA	NA	NA	NA	NA	NA	NA	NA	NA	NA	NA	NA	NA	NA
765	39.7143	Full term	Done in time	Done in time	Done in time	1	1	Female	-1.8044399	-1.80418	-0.62324977	-1.20575	9.05	1	-1.0629905	-0.9770959	-0.51879448	-1.3341938	-0.36831978	-1.3621874	-1.2023032	-0.77031088	-0.5531978	-0.18883534	-0.29919684	-0.22520727	-0.2515164	0.78099602	0.17948444	76.599998	8.8199997	45.450001	14.25	0	0	1	1	9.0361519	0.41253144	0.85999352	-0.27582946	34	9	6	18	25	11	22	32
766	37.5714	Early term	Done in time	Done in time	Done in time	1	1	Female	-0.93826258	-0.843516	-0.036320768	-0.446388	10.15	0	-0.50314599	-0.69597483	-0.55266887	-0.2618404	-0.91402411	-0.91932899	-0.89728689	-0.63958955	-0.47654906	-0.10125632	-0.41618299	-0.20131207	-0.086920679	-0.21470866	0.8127678	77.849998	9.1400003	45.549999	14.35	0	0	0	1	-5.3107896	-1.1942462	1.6394891	-1.0811595	23	5	0	6	10	11	21	30
767	38.7143	Early term	Lost to follow-up	Lost to follow-up	Lost to follow-up	0	0	Female	-1.1530057	0.0605334	1.6311671	-0.108663	10.6	0	NA	NA	NA	NA	NA	NA	NA	NA	NA	NA	NA	NA	NA	NA	NA	NA	NA	NA	NA	NA	NA	0	NA	NA	NA	NA	NA	NA	NA	NA	NA	NA	NA	NA	NA
768	35.2857	Preterm	Done in time	Done in time	Done in time	1	1	Female	-1.3220527	-1.25444	-0.30490634	0.571131	9.65	1	-1.8399198	-0.38477179	0.88890976	1.0514282	0.4143756	-2.4410036	-1.4213889	-0.3395403	0.5952217	-0.093554184	-0.60108376	-1.036617	-1.2284501	-0.4562065	-0.5079298	73.300003	8.5600004	47	14.35	1	0	0	1	1.978407	1.3995192	-1.4713283	-0.65683073	21	5	4	21	20	15	27	32
769	38.1429	Early term	Done in time	Done in time	Done in time	1	1	Female	-0.79627639	-1.12961	-1.038083	0.749308	10.35	18	-1.3455572	-1.4399767	-0.92561918	0.32498735	-1.5392857	-2.1357758	-1.5530417	-0.72554117	0.70128375	-1.0013677	-0.79021859	-0.113065	0.20007801	0.3762964	0.53791797	74.449997	8.4799995	47.200001	13.35	1	0	0	1	-3.606256	1.8721381	0.75214779	-1.4838245	24	3	0	15	15	13	28	31
770	38.5714	Early term	Done in time	Done in time	Done in time	1	1	Female	-1.1530057	-1.22705	-0.40773726	-0.446388	9.35	0	-0.20998172	-0.31498471	-0.23595794	-0.4878346	-0.18275496	-0.44684798	-0.56411833	-0.48654845	-0.19109766	-0.45123303	-0.23686625	-0.24913362	-0.2505905	0.29673696	-0.26847807	79.25	9.5200005	45.950001	13.95	0	0	0	1	-3.6416645	-2.4544883	1.8652643	-0.25416577	21	2	0	21	15	10	19	30
771	38.5714	Early term	Done in time	Done in time	Done in time	1	1	Female	-2.5012228	-1.90743	NA	-0.867299	9.55	1	-1.8265766	-0.81186539	0.31408608	-1.3849968	0.65003926	-2.1981435	-1.2350019	-0.26180449	-0.94730735	0.40051997	-0.37156689	-0.42313653	-0.57589054	0.43768942	-0.24951929	74.150002	8.7799997	44.900002	14.95	1	0	0	0	-1.8171303	0.057650447	-1.6621923	-2.7243149	21	4	3	13	16	18	23	30
772	41.5714	Full term	Done in time	Done in time	Done in time	1	1	Female	0.41356206	0.685099	0.32894167	1.40221	11.95	22	-0.37100908	0.75017577	1.2816362	-0.060446832	1.1153896	-1.0669923	0.032779548	0.71159101	-0.058981452	0.79503047	-0.69598317	-0.7173962	-0.57004523	0.0014653802	-0.32035911	77.550003	10.26	46.150002	15.45	0	0	0	1	-2.4999681	-1.1949967	-1.9575868	0.14849925	22	5	3	11	10	13	19	30
773	39.7143	Full term	Done in time	Done in time	Done in time	1	1	Male	-2.0282173	-2.57368	-1.3588867	-0.635967	9.85	28	-0.60526645	0.45342249	1.0517838	0.65293449	1.2288219	-1.4839098	-0.15429656	0.70814717	0.25592017	1.1718073	-0.87864339	-0.60771906	-0.34363663	-0.39701432	-0.057014585	78.199997	10.74	47.700001	16.25	0	0	0	1	3.6339982	-2.4382372	-1.5095989	0.57282794	28	4	4	27	18	9	20	27
774	37.5714	Early term	Done in time	Done in time	Done in time	1	1	Male	-1.0609244	-0.644262	0.37858343	-0.00952021	10.15	1	-0.10679633	1.6107125	2.1645796	0.23299016	1.6492522	0.26086977	1.0842592	1.3290514	1.3250166	1.4915339	0.3676661	-0.52645338	-0.83552825	1.0920265	-0.1577183	82.800003	12.3	49.099998	16.65	0	0	1	1	5.717752	0.7937938	1.3259466	-0.64599895	30	6	4	23	24	14	24	30
775	38.8571	Early term	Done in time	Lost to follow-up	Lost to follow-up	0	0	Male	-1.4707065	-0.911609	0.48910102	-0.442269	10.25	0	-1.9301184	-1.6018344	-0.66652381	-1.1833651	-0.80381602	NA	NA	NA	NA	NA	NA	NA	NA	NA	NA	NA	NA	NA	NA	NA	NA	0	NA	NA	NA	NA	NA	NA	NA	NA	NA	NA	NA	NA	NA
776	41	Full term	Done in time	Done in time	Done in time	1	1	Female	-0.74631083	-0.231951	0.50115544	0.337949	11.55	25	-0.18246566	-0.13527976	-0.015738463	0.56409395	-0.27520797	-0.54983997	-0.24193469	0.021206461	0.37545502	0.14651042	-0.3673743	-0.10665493	0.036944926	-0.18863893	0.42171839	79.050003	9.9200001	46.75	14.65	0	0	0	1	-1.3252549	1.0017624	-1.3854778	2.1726561	31	3	4	12	9	17	22	28
777	35.8571	Preterm	Done in time	Done in time	Done in time	1	1	Male	-2.1309972	-1.18366	0.87210524	-0.796528	9.75	0	-1.7553601	0.84909099	2.3775055	-1.2120612	0.89933205	-2.420054	-0.38626352	0.97647536	-0.90892684	0.76716655	-0.66469383	-1.2353545	-1.4010302	0.30313432	-0.13216549	75.650002	10.46	46.150002	15.75	1	0	0	1	4.3333206	-2.8539157	0.097891487	0.18099475	25	8	4	14	25	11	18	30
778	40.1429	Full term	Done in time	Done in time	Done in time	1	1	Female	-1.0004593	0.027167	1.3449529	0.401903	10.45	1	-1.5364199	-1.0853341	-0.28090724	-1.1607069	-0.90149426	-2.0633826	-1.8292218	-1.1461673	-1.2815713	-0.9981001	-0.52696276	-0.74388778	-0.86526	-0.12086439	-0.096605837	74.599998	8.1999998	44.450001	13.35	1	0	1	1	-1.0228312	-4.6007338	-1.2539386	-1.4838245	22	3	3	19	16	7	17	22
779	39.4286	Full term	Done in time	Done in time	Done in time	1	1	Male	-2.6064053	-1.27603	NA	-0.953976	10.25	0	-2.1531289	-1.7977028	-0.75249809	-2.3775785	0.29133108	-3.1630335	-2.5684977	-1.4517107	-2.7191558	0.0037658482	-1.0099046	-0.77079487	-0.69921261	-0.34157729	-0.28756523	73.650002	8.1999998	43.75	14.85	1	1	0	1	-3.8700624	0.46002769	3.0335217	-1.4513289	26	4	0	14	9	8	23	32
780	38.5714	Early term	Done in time	Done in time	Done in time	1	0	Female	-1.2813462	-0.90644	-0.0047003669	-0.628309	10.35	19	-0.94770861	0.16274412	0.90895194	-1.1916738	0.15336268	-1.0748596	-0.21996753	0.37443277	-1.2732186	0.64262581	-0.12715101	-0.38271165	-0.5345192	-0.081544876	0.48926312	77.400002	9.9200001	44.450001	15.25	0	0	0	0	-0.73337626	1.274097	0.12650838	0.58365977	19	6	2	14	19	11	25	32
781	38.4286	Early term	Done in time	Too late	Too late	0	0	Male	-1.0089432	-1.19408	-0.91142517	-0.610142	9.65	13	-1.1975117	-0.93584555	-0.33225441	-1.2120612	-0.99221617	NA	NA	NA	NA	NA	NA	NA	NA	NA	NA	NA	NA	NA	NA	NA	NA	1	NA	NA	NA	NA	NA	NA	NA	NA	NA	NA	NA	NA	NA
782	36.7143	Preterm	Done in time	Done in time	Done in time	1	1	Female	-1.4828485	-1.50065	-0.51997679	-0.867299	9.25	1	-1.9543844	-0.71412438	0.54867125	-0.77637786	0.49059126	-2.1702521	-1.2384983	-0.28368467	-0.7830441	0.63665682	-0.21586764	-0.52437395	-0.83235592	-0.0066662431	0.14606556	74.349998	8.8000002	45.150002	15.25	1	0	1	0	2.6258032	-5.2512913	0.85345078	0.57282794	32	5	5	12	18	4	13	25
783	38.7143	Early term	Dead	Dead	Dead	0	0	Male	-3.6999619	-3.38922	NA	-3.49221	8.6	1	NA	NA	NA	NA	NA	NA	NA	NA	NA	NA	NA	NA	NA	NA	NA	NA	NA	NA	NA	NA	NA	NA	NA	NA	NA	NA	NA	NA	NA	NA	NA	NA	NA	NA	NA
784	36.2857	Preterm	Done in time	Done in time	Done in time	1	1	Male	-1.8262457	-1.5525	-0.1977029	-0.167825	9.55	1	-1.6026911	-1.2495977	-0.44230604	-0.16531022	-0.24363139	-1.878175	-1.1833128	-0.43000519	0.15554807	-0.16965897	-0.27548397	0.066284895	0.012300849	0.3208583	0.073972419	77.050003	9.5600004	47.549999	14.65	0	0	0	1	-3.1065705	0.65029597	-0.3424837	-3.1269798	21	6	0	7	19	17	25	31
785	38.8571	Early term	Done in time	Done in time	Done in time	1	1	Male	-1.850894	-1.74482	-1.409948	-0.959346	9.75	1	-2.4891334	-2.0429199	-0.82142252	-1.2778866	-0.71757638	-2.0885904	-2.7108426	-2.4288471	-1.0678732	-1.2331085	0.40054297	-0.66792274	-1.6074245	0.21001339	-0.51553214	76.599998	8.0799999	45.950001	13.5	1	1	1	1	2.0187447	2.748116	2.8081737	-1.0703276	26	6	3	8	29	19	20	33
786	33.7143	Preterm	Done in time	Done in time	Done in time	1	1	Male	-3.0969045	-3.83937	-2.5674841	-2.73789	8.45	19	-1.918726	-1.6778339	-0.78760993	-0.61980438	-1.1909072	-1.0225588	-1.3347292	-1.1519592	-0.44804832	-1.1804973	0.89616716	0.34310472	-0.36434925	0.17175606	0.010409951	79.349998	9.3999996	46.75	13.55	0	0	0	0	-4.4321394	1.1806055	1.6195709	-1.0703276	21	4	0	9	17	13	27	32
787	38.2857	Early term	Done in time	Lost to follow-up	Lost to follow-up	0	0	Female	-1.214855	0.240932	1.9129843	-1.03653	11.15	1	-0.51338309	-0.34111404	-0.063245989	-1.0422461	0.23696025	NA	NA	NA	NA	NA	NA	NA	NA	NA	NA	NA	NA	NA	NA	NA	NA	1	NA	NA	NA	NA	NA	NA	NA	NA	NA	NA	NA	NA	NA
788	39	Full term	Too late	Done in time	Done in time	1	0	Male	-0.1597808	-0.460399	-0.72642016	0.173191	10.65	18	NA	NA	NA	NA	NA	-1.5506787	-2.111547	-1.9193743	-0.69085938	-1.4749297	NA	NA	NA	NA	NA	78.050003	8.6400003	46.450001	13.25	0	1	1	0	2.6085811	-1.2286351	1.9102798	-0.24333394	32	5	3	19	17	4	26	29
789	39.2857	Full term	Done in time	Done in time	Done in time	1	1	Male	-2.7680697	-1.03678	1.5517902	-0.182789	10.25	11	-1.9301184	0.4715184	2.0399792	0.2894969	0.81233174	-1.7437704	0.17465897	1.2850169	0.067384057	1.2117174	0.18634808	-0.29685944	-0.75496233	-0.22211283	0.39938563	77.5	11.14	47.450001	16.299999	0	0	0	0	2.6621816	-3.6565325	-4.0088277	-0.65683073	23	7	3	18	21	9	18	23
790	36.8571	Preterm	Done in time	Done in time	Done in time	1	1	Female	-4.2464781	-3.57066	NA	-1.37487	8.05	2	-3.5675244	-2.6880741	-0.50473195	-1.3849968	-1.1367626	-3.5460846	-2.5941703	-1.0210619	-1.7801914	-0.80997217	0.021439791	0.09390378	-0.51632994	-0.39519465	0.32679045	70.25	7.5	43.75	13.55	1	1	1	1	1.7438637	2.5015934	1.0694568	-2.7243149	30	5	2	10	28	18	23	29
791	38.4286	Early term	Done in time	Done in time	Done in time	1	1	Female	-1.1061181	-0.893023	-0.36483455	-0.0724402	9.85	13	-1.2255363	-0.31498471	0.49274951	-0.33830994	0.24215516	-1.5339044	-0.69604391	0.026272284	-0.2247922	0.054757323	-0.30836809	-0.3810592	-0.46647722	0.11351775	-0.18739784	76.349998	9.4200001	45.950001	14.55	0	0	0	1	-3.2282681	-1.1126196	2.4741807	0.14849925	24	4	1	15	10	7	23	32
792	37.7143	Early term	Lost to follow-up	Lost to follow-up	Lost to follow-up	0	0	Male	-1.3580204	-2.28041	-2.341506	-0.868566	9.25	14	NA	NA	NA	NA	NA	NA	NA	NA	NA	NA	NA	NA	NA	NA	NA	NA	NA	NA	NA	NA	NA	NA	NA	NA	NA	NA	NA	NA	NA	NA	NA	NA	NA	NA	NA
793	38.2857	Early term	Done in time	Lost to follow-up	Lost to follow-up	0	0	Female	-3.1444077	-1.85567	NA	-1.03653	9.55	1	-3.309936	-0.87434202	1.5293738	-1.4055884	0.155086	NA	NA	NA	NA	NA	NA	NA	NA	NA	NA	NA	NA	NA	NA	NA	NA	0	NA	NA	NA	NA	NA	NA	NA	NA	NA	NA	NA	NA	NA
794	38.5714	Early term	Done in time	Done in time	Done in time	1	1	Male	-0.26921314	-0.387243	-0.20152426	0.227936	10.45	1	-2.2200329	-1.2680649	0.022991197	-1.2231716	0.11388864	-2.0455801	-0.979114	-0.049094733	-0.74984795	0.43567365	0.17445278	0.28895086	-0.072085932	0.47332364	0.321785	76.599998	9.7799997	46.349998	15.35	1	0	0	1	-1.2914932	-1.2333968	-0.74592769	0.14849925	29	4	0	16	17	8	20	30
795	38.4286	Early term	Done in time	Done in time	Done in time	1	1	Female	-1.1324334	-1.33899	-1.0854435	-0.246811	10.15	13	-1.5343819	-0.54464567	0.41346186	-1.2322682	0.14661524	-1.5101266	-0.75472194	-0.066531181	-0.8803637	0.22056204	0.024255276	-0.21007627	-0.47999305	0.35190451	0.073946804	76.449997	9.3599997	45.049999	14.75	0	0	0	1	0.91229939	0.70272315	2.5314143	0.18099475	22	6	4	19	12	15	24	26
796	37.2857	Early term	Done in time	Done in time	Done in time	1	1	Male	-2.2205043	-1.13701	0.87699914	-0.561724	10.45	17	-2.1308265	-2.5687091	-1.8550588	-2.2581558	-2.0816576	-2.422466	-2.7108426	-2.1987226	-2.1235132	-1.3776691	-0.29163957	-0.14213347	-0.34366381	0.1346426	0.70398855	75.699997	8.0799999	44.549999	13.35	1	1	0	0	0.91060024	-4.4672518	-0.98653251	0.964661	24	5	2	21	18	9	20	25
797	38.5714	Early term	Dead	Dead	Dead	0	0	Male	-1.4267849	-1.99708	-1.8005648	-0.993877	9.15	7	NA	NA	NA	NA	NA	NA	NA	NA	NA	NA	NA	NA	NA	NA	NA	NA	NA	NA	NA	NA	NA	NA	NA	NA	NA	NA	NA	NA	NA	NA	NA	NA	NA	NA	NA
798	39.5714	Full term	Done in time	Done in time	Done in time	1	1	Male	-0.7834571	-0.601743	0.090468504	0.336791	11.3	25	-2.0545995	-1.601782	-0.58528668	-0.83340913	-1.0062842	-2.6161625	-0.92234027	0.4033176	-0.61134714	-0.17320178	-0.56156301	0.67944169	0.98860431	0.22206199	0.83308244	75.150002	9.8599997	46.549999	14.65	1	0	0	0	-5.2978206	-4.9815316	-3.4853735	-1.0594958	17	2	0	18	14	6	18	27
799	39.2857	Full term	Done in time	Done in time	Done in time	1	1	Female	-0.38750345	0.675183	1.2687265	0.855282	10.9	7	-0.75614774	0.28052127	0.92557889	-0.054521192	0.39875859	-0.74555218	0.40700233	1.0197153	0.017661858	0.87479651	0.01059556	0.12648106	0.094136417	0.07218305	0.47603792	78.449997	10.74	46.25	15.55	0	0	0	1	-5.2699327	-1.8190563	-2.9749999	0.964661	18	5	0	12	9	11	25	30
800	39.2857	Full term	Done in time	Done in time	Done in time	1	1	Female	-0.40045178	-0.256235	-0.22019231	1.76627	11.45	14	-1.1218874	-0.52328473	0.1282358	0.036754075	0.31318071	-1.925647	-0.97329116	-0.093667522	-0.50598615	0.057874989	-0.80375957	-0.45000643	-0.22190332	-0.54274023	-0.25530574	75.150002	9.1000004	45.549999	14.55	0	0	0	0	-0.71310622	4.1714573	2.2672057	1.367326	24	4	4	14	14	19	26	31
801	36.7143	Preterm	Lost to follow-up	Lost to follow-up	Lost to follow-up	0	0	Female	-1.0693786	-0.739041	-0.07654009	-0.347934	10.35	6	NA	NA	NA	NA	NA	NA	NA	NA	NA	NA	NA	NA	NA	NA	NA	NA	NA	NA	NA	NA	NA	NA	NA	NA	NA	NA	NA	NA	NA	NA	NA	NA	NA	NA	NA
802	39	Full term	Done in time	Done in time	Done in time	1	1	Female	0.33436722	0.345605	0.047443222	0.669552	11.15	4	0.68959504	1.9986753	2.2525847	1.3270745	2.5314999	0.35104445	1.0459249	1.2009684	1.0823627	1.0988064	-0.3385506	-0.95275044	-1.0516163	-0.24471188	-1.4326935	81.800003	11.68	47.75	15.85	0	0	1	1	6.3136473	2.8799703	5.3443933	1.3889898	32	7	3	21	27	20	24	28
803	39.7143	Full term	Done in time	Lost to follow-up	Lost to follow-up	0	0	Male	-2.2364855	-2.35316	-0.83054298	-0.364319	9.75	24	-2.7471406	-2.7664814	-1.6174128	0.28977334	-1.8387603	NA	NA	NA	NA	NA	NA	NA	NA	NA	NA	NA	NA	NA	NA	NA	NA	1	NA	NA	NA	NA	NA	NA	NA	NA	NA	NA	NA	NA	NA
804	41	Full term	Done in time	Done in time	Done in time	1	0	Female	0.037275176	-0.0386468	-0.37653783	1.02684	10.15	7	-0.98621422	-1.0512072	-0.67314678	-0.30553427	-0.18978031	-1.5841446	-1.0491557	-0.41882184	-0.63823378	0.47582725	-0.59793037	0.0020514727	0.25432494	-0.33269951	0.66560757	76.050003	9	45.349998	15.05	0	0	0	1	-1.7423477	0.90212482	2.8730266	0.99715662	27	4	3	12	11	18	21	30
805	38	Early term	Done in time	Done in time	Done in time	1	1	Male	-0.30432007	-0.574776	-0.83625537	-0.35115	10.55	11	-0.0095633287	0.887191	1.2020056	-0.71687663	1.4803506	-0.46302474	0.79925263	1.3776785	-0.68676043	1.5656161	-0.45346141	-0.087938368	0.17567289	0.0301162	0.085265517	80.949997	11.94	46.450001	16.75	0	0	0	1	-1.1664221	-2.7647586	-0.96760911	-0.2649976	29	5	2	9	15	13	20	29
806	38.1429	Early term	Done in time	Done in time	Done in time	1	1	Female	-2.1260335	-1.80418	-0.17858301	-0.444232	9.35	1	-1.6715877	-0.4462935	0.65795505	-0.81810594	0.15336268	-1.4247699	-0.74584287	-0.1143406	-1.0643256	-0.019025721	0.24681783	-0.29954937	-0.77229565	-0.24621964	-0.1723884	76.449997	9.3199997	44.75	14.45	0	0	0	0	-1.5407724	-0.090956964	-1.3532751	0.58365977	24	6	2	8	16	14	22	30
807	38.4286	Early term	Done in time	Done in time	Done in time	1	1	Female	-1.8500028	-1.4515	-0.39916074	1.47563	10.05	10	-2.3089559	-1.9050075	-0.7219376	-0.60432386	-0.54298627	-2.2219679	-1.7366374	-0.9100067	-0.56582588	-0.72516447	0.086987972	0.16837013	-0.18806911	0.038497984	-0.1821782	74.199997	8.3000002	45.450001	13.65	1	0	0	0	-4.7304888	0.69378102	-3.1119735	1.367326	22	3	2	10	10	16	22	32
808	38.2857	Early term	Done in time	Done in time	Done in time	1	1	Male	-2.0234983	-1.29067	0.65437031	-0.00580922	10.75	25	-2.7027221	-1.8858436	-0.42763171	-0.50479519	-0.95706636	-2.4781096	-2.4706962	-1.8170475	-0.46465161	-1.6716251	0.22461247	-0.58485258	-1.3894157	0.040143579	-0.71455878	75.550003	8.3000002	46.75	13.05	1	1	0	0	-3.6403184	-3.5374777	-4.4302998	-1.4946562	21	4	2	12	11	6	16	31
809	40.4286	Full term	Done in time	Done in time	Done in time	1	1	Male	0.39436454	-0.292551	-1.3267367	1.35655	10.65	14	0.33739313	-0.42655966	-0.74388224	0.22144598	-1.1955522	0.10607433	-0.54225731	-0.74405122	0.18475011	-0.66780329	-0.2313188	-0.11569765	-0.00016897917	-0.036695868	0.52774894	82.449997	10.28	47.599998	14.1	0	0	1	0	4.935504	2.6175714	-0.22443074	-1.4621607	28	4	4	25	27	19	27	27
810	39	Full term	Done in time	Done in time	Done in time	1	1	Male	-1.2858239	-0.956438	0.18298247	0.226883	10.05	0	-2.2486105	-2.135324	-1.1520829	-1.9827769	-0.71601933	-2.1678965	-1.5135115	-0.69433224	-1.1311567	-0.17083728	0.080713987	0.62181246	0.45775068	0.8516202	0.54518205	76.300003	9.2200003	45.849998	14.65	1	0	0	1	-0.82635081	0.84154856	3.4692111	0.14849925	25	5	2	10	20	19	19	29
811	36.2857	Preterm	Done in time	Done in time	Done in time	1	1	Female	-3.2198994	-2.80624	NA	0.102415	9.3	0	-2.0779686	-1.1759783	0.03334944	-0.61462688	-0.10506089	-3.2217937	-2.0540922	-0.58055025	-1.0002651	-0.72516447	-1.1438251	-0.87811387	-0.61389971	-0.38563824	-0.6201036	71.300003	8	44.849998	13.65	1	1	0	1	3.0487115	1.3780937	0.12498163	1.3781579	27	7	3	15	22	19	26	31
812	40.7143	Full term	Done in time	Done in time	Done in time	1	1	Male	0.047472551	0.657872	1.0721068	2.6025	11.45	1	-0.97117245	0.45176926	1.3131306	1.3244842	1.1506672	-1.309549	-0.12640828	0.6464197	0.96800214	0.30349854	-0.33837652	-0.57817757	-0.66671091	-0.35648209	-0.84716868	78.699997	10.78	48.650002	15.2	0	0	0	1	0.30718413	0.2304796	3.9774084	-0.62433517	20	6	3	23	10	16	24	27
813	39.2857	Full term	Done in time	Done in time	Done in time	1	1	Male	-1.5887319	-1.08787	0.29588574	0.0696337	9.95	1	-1.0727675	-0.42065206	0.25387928	0.65293449	0.63539863	-1.4389745	-0.74841416	-0.096419945	-0.0537901	0.41876936	-0.366207	-0.3277621	-0.35029924	-0.70672458	-0.21662927	78.650002	10.12	47.349998	15.35	0	0	0	0	-0.14108899	-1.3621442	-1.4088193	1.7591592	26	6	3	15	10	14	18	28
814	40	Full term	Done in time	Done in time	Done in time	1	1	Male	-1.9334298	-0.488909	1.4448928	0.629109	11.15	14	-2.0201578	-0.88697952	0.34175277	-0.071725614	-0.49369076	-2.0485644	-0.48996422	0.60366833	0.071612611	0.43328935	-0.02840662	0.3970153	0.26191556	0.14333823	0.92698014	76.650002	10.34	47.450001	15.35	1	0	0	0	1.5088432	0.82023966	-0.50822937	0.15933105	20	6	3	16	24	14	25	29
815	38.4286	Early term	Done in time	Done in time	Done in time	1	1	Female	-0.29368225	0.189043	0.38130924	1.11806	10.65	8	-1.1249084	-0.86428463	-0.32085398	-0.027565118	-0.54646814	-1.0277935	-0.81765264	-0.46110865	0.13053034	-0.27714437	0.097114921	0.046631992	-0.14025468	0.15809546	0.26932377	77.599998	9.2399998	46.400002	14.15	0	0	1	1	2.7307451	-3.2951577	-1.5305359	0.94299734	26	5	5	22	14	14	16	25
816	40.2857	Full term	Done in time	Done in time	Done in time	1	1	Male	-1.6402686	-0.696471	0.90541905	0.5226	11.35	19	-0.67820734	0.54078019	1.2168342	0.15863086	0.98061669	-0.93656957	-0.098629564	0.46910438	-0.066565283	1.0562316	-0.25836223	-0.63940978	-0.74772978	-0.22519615	0.075614929	79.550003	10.78	47.25	16.1	0	0	0	0	1.5649776	2.7065072	1.6854787	-0.24333394	33	5	4	10	17	15	28	32
817	36.5714	Preterm	Done in time	Done in time	Done in time	1	1	Male	-1.8932922	-1.77585	-0.4580552	-1.15079	9.15	0	-0.91367233	0.47367942	1.2927792	1.4367455	0.80546492	-1.7066478	-0.25532335	0.70527226	1.1231846	0.68327504	-0.79297543	-0.72900277	-0.58750695	-0.31356096	-0.12218988	77.599998	10.62	48.849998	15.65	0	0	1	0	3.8550029	1.585001	0.74911219	1.367326	21	8	4	22	18	15	19	32
818	38.8571	Early term	Done in time	Lost to follow-up	Lost to follow-up	0	0	Male	-0.9553625	-1.0426	-0.42893723	0.307089	9.35	1	-0.89467037	-0.65978378	-0.19521424	-1.2561738	0.19788134	NA	NA	NA	NA	NA	NA	NA	NA	NA	NA	NA	NA	NA	NA	NA	NA	1	NA	NA	NA	NA	NA	NA	NA	NA	NA	NA	NA	NA	NA
819	39.8571	Full term	Done in time	Done in time	Done in time	1	1	Female	-0.11608174	0.027167	0.29043534	1.24804	9.75	1	-0.61419207	0.28907329	0.84026587	0.74022359	-0.10334731	-0.76783222	-0.020300437	0.45857224	0.66081047	-0.023685066	-0.15364015	-0.30937374	-0.38169363	-0.079413116	0.079662241	78.449997	10.2	47.150002	14.45	0	0	0	1	2.8744395	0.37444204	1.8668332	-1.8756576	26	4	5	25	15	15	26	29
820	39.4286	Full term	Lost to follow-up	Lost to follow-up	Lost to follow-up	0	0	Male	-2.4860051	-1.36396	0.98719597	-0.801041	9.6	1	NA	NA	NA	NA	NA	NA	NA	NA	NA	NA	NA	NA	NA	NA	NA	NA	NA	NA	NA	NA	NA	1	NA	NA	NA	NA	NA	NA	NA	NA	NA	NA	NA	NA	NA
821	39	Full term	Done in time	Done in time	Done in time	1	1	Male	0.57528007	-0.302998	-1.1918714	0.0696337	10.65	1	1.3983179	0.20408563	-0.55174434	0.33475128	-0.070422314	1.0590245	0.84443277	0.5031352	0.067384057	0.55827862	-0.33929348	0.64034712	1.0548795	-0.26736721	0.62870091	85.050003	12	47.450001	15.5	0	0	0	0	-4.7263956	3.4193487	-0.65250069	-0.66766262	22	5	2	9	4	20	23	31
822	40.2857	Full term	Done in time	Done in time	Done in time	1	1	Female	-1.1076571	-1.01395	-0.17116944	-0.444232	10.25	1	-1.6408857	-1.8199819	-1.1927671	-1.3715255	-0.95892525	-1.7947438	-1.0046229	-0.22161773	-1.5153626	-0.067840092	-0.15385807	0.815359	0.97114944	-0.14383709	0.89108515	75.5	9.0600004	44.150002	14.4	0	0	1	1	9.2003803	5.378808	3.9810543	3.8374753	31	9	6	19	28	20	26	33
823	37.2857	Early term	Done in time	Done in time	Done in time	1	1	Female	-2.2804019	-1.08162	NA	-0.277525	10.65	0	-1.0157933	0.44349611	1.3139613	0.026459975	1.6265744	-1.2521716	-0.26404792	0.42491531	-0.41258547	0.75863504	-0.23637831	-0.70754403	-0.88904595	-0.43904543	-0.86793935	76.949997	9.8800001	45.650002	15.4	0	0	1	1	3.8106179	-4.622756	0.18800077	0.13766736	23	7	4	14	28	6	14	27
824	38.8571	Early term	Done in time	Done in time	Done in time	1	1	Female	-0.089280754	-0.323701	-0.29802626	1.16342	10.15	1	-0.4979012	-1.1872851	-1.2279987	0.61314863	-0.91748202	-1.2521716	-1.5214759	-1.2745324	-1.1367399	-1.5729264	-0.75427043	-0.33419085	-0.046533704	-1.7498884	-0.65544438	76.949997	8.5	44.650002	12.75	0	0	0	1	4.5502119	2.1954882	-3.0547397	-1.037832	32	5	5	22	17	12	28	33
825	41.8571	Full term	Done in time	Done in time	Done in time	1	1	Male	-0.53311688	-0.863586	-0.66801763	1.49437	9.75	1	-2.1877792	-1.771633	-0.70927846	0.83472121	-1.2470189	-2.797905	-2.0641639	-1.0184438	0.0088949455	-1.4202063	-0.61012578	-0.29253089	-0.30916536	-0.82582629	-0.17318738	74.550003	8.6599998	47.349998	13.3	1	1	1	1	5.1782613	-1.718345	-1.4105088	-2.3108182	18	7	6	21	26	6	20	30
826	37	Early term	Done in time	Done in time	Done in time	1	1	Male	-1.1814561	-0.693002	0.14506419	0.154923	10.65	12	-1.8966085	-0.62631929	0.6218648	-0.55219245	0.20794703	-2.0827804	-0.96077329	-0.00085942255	-0.2971485	0.35086909	-0.18617189	-0.334454	-0.62272424	0.25504395	0.14292206	76.5	9.8000002	46.950001	15.25	1	0	0	1	2.5699887	1.6712726	-1.7205648	1.3889898	32	7	5	8	15	16	20	32
827	39	Full term	Done in time	Done in time	Done in time	1	1	Male	-0.78400254	0.149556	1.3564917	1.09284	10.65	0	-3.243613	-1.5476403	0.49007735	-0.77541089	-0.91398138	-2.8574631	-0.94056457	0.54620469	-0.53593093	-0.12903722	0.38614988	0.60707575	0.05612734	0.23947996	0.78494418	74.5	9.8400002	46.650002	14.7	1	0	0	0	-1.948754	-0.73360884	0.43807334	0.93216556	28	5	2	9	12	16	19	30
828	37.4286	Early term	Done in time	Done in time	Done in time	1	1	Male	-1.4971178	-1.09215	0.21908338	-1.11142	10.15	0	-1.8690757	-1.2651106	-0.28076786	-1.2517563	-0.26264715	-2.5686505	-1.5578741	-0.48442402	-1.6631883	-0.62195778	-0.69957483	-0.29276347	-0.20365617	-0.41143203	-0.35931063	75.25	9.1800003	45.150002	14.15	1	0	0	1	-0.79689223	-0.027547449	0.79723924	-0.2325021	24	5	4	14	10	13	16	32
829	38.4286	Early term	Done in time	Done in time	Done in time	1	1	Male	0.31310162	-0.100146	-0.76698261	-0.0703653	11.1	20	-0.72891766	0.48089907	1.179728	-1.2120612	1.068518	-0.91795796	0.18087681	0.82523555	-1.613523	1.5706363	-0.1890403	-0.30002224	-0.35449249	-0.40146184	0.50211823	79.599998	11.12	45.200001	16.75	0	0	1	1	4.5191927	-0.50057876	-0.11051074	0.58365977	27	6	5	19	22	14	21	28
830	39.8571	Full term	Done in time	Done in time	Done in time	1	1	Male	-0.79702061	-1.69638	-1.8175617	0.0696337	8.85	1	-1.7107295	-1.8879218	-1.2383167	-1.0926073	-0.89692354	-2.122864	-1.1380396	-0.21271789	-0.90892684	-0.30540225	-0.41213453	0.74988222	1.0255988	0.18368042	0.59152126	76.449997	9.6199999	46.150002	14.5	1	0	0	1	1.1916287	1.880367	2.4072537	-2.2674906	22	4	4	15	25	16	21	30
831	39.7143	Full term	Lost to follow-up	Lost to follow-up	Lost to follow-up	0	0	Male	-0.66506875	-0.819334	-0.41862175	1.21734	9.85	1	NA	NA	NA	NA	NA	NA	NA	NA	NA	NA	NA	NA	NA	NA	NA	NA	NA	NA	NA	NA	NA	NA	NA	NA	NA	NA	NA	NA	NA	NA	NA	NA	NA	NA	NA
832	39	Full term	Done in time	Done in time	Done in time	1	1	Female	-2.8228164	-2.71842	NA	-2.1365	9.55	1	-3.2522542	-1.6239938	0.53520519	-1.3205713	-0.40380892	-4.0807877	-1.9116334	0.29808876	-1.2648332	0.15569308	-0.82853341	-0.28763962	-0.23711643	0.055738091	0.55950201	68.650002	8.1000004	44.450001	14.65	1	0	0	0	-2.4678442	3.4006391	2.3822198	0.94299734	28	3	2	13	12	20	31	33
833	39.8571	Full term	Done in time	Done in time	Done in time	1	1	Female	-1.6436442	-0.872271	0.73839611	-0.698071	10.45	1	-2.4238095	-1.2586348	0.23707639	-1.395317	0.030148512	-2.3709564	-1.2157841	-0.11653104	-1.6353416	-0.015936051	0.052853107	0.042850733	-0.35360742	-0.24002469	-0.04608456	73.650002	8.8000002	43.950001	14.45	1	0	0	0	0.5798015	-1.146116	-0.74478543	0.12683553	21	5	2	26	14	15	17	29
834	35.8571	Preterm	Done in time	Done in time	Done in time	1	1	Female	0.54383647	-0.203672	-1.3956736	0.0937769	10.15	11	-0.15432863	-0.85259837	-1.0024986	-0.97963941	-0.35232306	-0.25059867	-1.2164292	-1.5205152	-1.2671715	-0.25853887	-0.09627004	-0.36383086	-0.51801658	-0.28753209	0.093784183	79.449997	8.7399998	44.400002	14.15	0	0	0	0	-0.63083422	3.1243579	1.8396862	-1.8756576	26	5	2	19	10	18	22	33
835	39.2857	Full term	Done in time	Done in time	Done in time	1	1	Male	-0.57887667	0.0944597	0.6265285	1.32418	11.35	10	-0.92657107	0.93437231	1.8860329	-0.42702931	0.98237115	-0.81333357	0.22230679	0.82731122	-0.84979779	0.92612106	0.1132375	-0.71206552	-1.0587218	-0.42276847	-0.056250095	80.099998	11.22	46.25	15.95	0	0	0	1	0.4704949	-4.9242158	-4.3261571	0.54033232	22	6	3	20	12	5	18	29
836	37	Early term	Dead	Dead	Dead	0	0	Male	0.054350588	-0.292551	-0.83536911	0.500739	10.25	14	NA	NA	NA	NA	NA	NA	NA	NA	NA	NA	NA	NA	NA	NA	NA	NA	NA	NA	NA	NA	NA	NA	NA	NA	NA	NA	NA	NA	NA	NA	NA	NA	NA	NA	NA
837	38.8571	Early term	Done in time	Done in time	Done in time	1	1	Male	-1.0217077	-0.0131059	1.3873919	-0.363547	10.55	0	-1.0603753	-0.096537247	0.67448461	-1.0639426	-0.24693944	-0.61832947	0.050056953	0.48859248	-1.4369105	0.090790376	0.44204587	0.1465942	-0.18589213	-0.37296796	0.33772981	80.5	10.98	45.450001	14.95	0	0	0	0	-1.7459331	-1.9390457	-0.081893839	-1.4621607	25	3	0	21	17	12	17	33
838	37.4286	Early term	Done in time	Done in time	Done in time	1	1	Female	-0.98809564	-0.594659	0.05879977	-0.13032	10.45	17	-0.68407732	-0.88809633	-0.67377347	-1.395317	0.24040918	-1.9289128	-1.6136886	-0.94867128	-1.6519198	0.062531374	-1.2448354	-0.72559226	-0.27489781	-0.25660288	-0.17787781	75.050003	8.4200001	43.950001	14.55	0	0	0	1	-1.314397	-2.9304571	-1.8058681	-1.0594958	23	5	3	12	14	9	14	29
839	39.4286	Full term	Done in time	Lost to follow-up	Lost to follow-up	0	0	Male	-1.3057112	-1.18934	-0.48190147	-0.0983319	10.25	14	-2.7817991	-1.9379996	-0.40393764	-1.7695216	-1.0880806	NA	NA	NA	NA	NA	NA	NA	NA	NA	NA	NA	NA	NA	NA	NA	NA	0	NA	NA	NA	NA	NA	NA	NA	NA	NA	NA	NA	NA	NA
840	40	Full term	Done in time	Done in time	Done in time	1	1	Male	-1.3776081	-1.22494	-0.20537704	-0.0886711	9.85	1	-2.8221605	-3.3760972	-2.4061601	-2.0989299	-2.8153307	-3.5813622	-2.3157952	-0.77209359	-1.7425638	-1.1840734	-0.75920177	1.060302	1.6340666	0.35636604	1.6312573	72.550003	8.4399996	45.049999	13.55	1	1	1	1	-4.0012245	-3.7009892	-0.929299	-1.8756576	23	5	0	14	8	6	18	28
841	39.2857	Full term	Done in time	Done in time	Done in time	1	1	Female	-1.5556475	-0.890719	0.66263962	0.482355	9.85	0	-2.0752828	-0.56994909	0.83160859	-0.11401726	-0.53585434	-2.6172633	-0.45560184	1.0469429	0.11569951	0.15721138	-0.5419805	0.11434725	0.21533436	0.22971676	0.6930657	72.849998	9.6199999	46.349998	14.65	1	0	0	1	1.8551382	-3.790211	0.044790924	0.55116421	26	6	3	19	16	14	18	26
842	37.8571	Early term	Done in time	Done in time	Done in time	1	1	Female	-2.6293588	-0.2031	NA	-0.108663	11.55	0	-3.1901202	-1.9299731	0.082943931	-1.0963316	-0.012428751	-3.309808	-2.0564806	-0.51436734	-1.18819	0.32307175	-0.1196878	-0.12650752	-0.59731126	-0.091858387	0.33550051	70.849998	7.96	44.549999	14.85	1	1	0	1	1.9592659	-2.7985137	-0.9804222	-0.25416577	32	7	2	18	11	13	20	27
843	37	Early term	Done in time	Done in time	Done in time	1	1	Female	0.91336465	0.402644	-0.89586157	0.543817	10.55	14	0.4081926	0.41697672	0.34079558	0.58053267	0.16212918	0.082405441	0.10900619	0.092463963	0.23489387	0.14804965	-0.32578716	-0.30797052	-0.24833161	-0.34563881	-0.014079526	80.849998	10.35	46.549999	14.65	0	0	0	1	-1.1196053	-1.2802591	-1.1392703	0.55116421	20	4	4	16	14	18	14	29
844	38.4286	Early term	Done in time	Done in time	Done in time	1	1	Female	-0.52024627	-0.204917	0.058638915	0.683728	10.25	7	-1.8680271	-2.0257807	-1.2604853	-0.11401726	-1.4753549	-2.3324695	-2.113529	-1.3342105	-0.27198267	-1.3795171	-0.46444237	-0.087748289	-0.073725224	-0.15796542	0.095837831	73.849998	7.9400001	45.849998	12.95	1	1	0	1	-5.6007843	1.6147969	-1.2271374	-0.66766262	22	4	2	9	3	18	24	33
845	36.1429	Preterm	Done in time	Done in time	Done in time	1	1	Male	1.6506137	0.460489	-1.6173617	1.14307	11.05	27	1.167767	0.13977794	-0.50276852	-0.89351451	-0.89692354	-0.053901166	-0.25496447	-0.2513335	-1.0005575	-0.62670487	-1.2216682	-0.39474243	0.25143501	-0.10704303	0.27021867	82.150002	10.64	46.049999	14.15	0	0	0	1	1.315509	4.798233	1.1978291	0.964661	22	5	1	18	29	17	29	34
846	36.4286	Preterm	Done in time	Done in time	Done in time	1	1	Female	-0.095467634	-0.121411	-0.34145352	0.0832921	10.45	7	-1.791783	-0.90679675	0.16685095	-0.99020767	-0.17915231	-2.573956	-0.75142509	0.63438773	-0.63403696	0.4367426	-0.78217304	0.15537167	0.46753678	0.35617071	0.61589491	73.150002	9.3199997	45.349998	15	1	0	0	0	-0.25591904	-5.8427591	-0.16774422	-1.8864894	28	5	2	17	12	3	23	22
847	36	Preterm	Done in time	Dead	Dead	0	0	Male	0.14040446	-0.69041	-1.2187039	-0.639079	9.65	0	0.029754868	0.078371063	0.13745956	-1.2120612	0.85676152	NA	NA	NA	NA	NA	NA	NA	NA	NA	NA	NA	NA	NA	NA	NA	NA	0	NA	NA	NA	NA	NA	NA	NA	NA	NA	NA	NA	NA	NA
848	39.1429	Full term	Done in time	Done in time	Done in time	1	1	Male	-1.5882467	-1.09496	0.20645082	0.0935879	10.15	19	-2.0231266	-0.98135668	0.24885187	-1.5306108	0.29302016	-3.0771053	-1.4638902	0.0056414134	-1.7267162	-0.080296859	-1.0539787	-0.48253351	-0.24321045	-0.19610536	-0.373317	73.800003	9.2600002	45.049999	14.75	1	0	1	1	8.2074404	0.66975594	1.6737686	0.57282794	39	7	4	20	27	15	19	29
849	37.5714	Early term	Done in time	Done in time	Done in time	1	1	Male	-3.2003036	-4.23228	-2.9360192	-3.29103	8.75	23	-4.2888842	-4.2336426	-2.1657693	-2.7464573	-3.03317	-6.2874289	-5.577734	-2.8645999	-3.9793036	-4.4349942	-1.9985447	-1.3440914	-0.6988306	-1.2328463	-1.4018242	65.550003	5.9000001	42.150002	10.55	1	1	0	NA	1.087817	NA	-2.5576816	NA	23	5	1	25	19	NA	NA	NA
850	37.4286	Early term	Done in time	Done in time	Done in time	1	1	Female	-1.9116378	-0.778863	1.2320919	-0.275004	10.45	1	-1.4835457	-1.9720228	-1.5087609	-1.0544554	-1.1788189	-2.2149606	-2.2133055	-1.5521728	-1.3664384	-1.3828545	-0.73141491	-0.2412827	-0.043411851	-0.31198299	-0.20403552	74.25	7.8600001	44.349998	12.95	1	1	1	1	4.124495	1.1765051	-0.85432041	-0.2649976	31	5	4	15	27	12	21	30
851	37.7143	Early term	Done in time	Done in time	Done in time	1	1	Female	-1.6972421	-1.60082	-0.4104552	-1.33267	9.85	1	-2.0645525	-2.0002594	-1.0628747	-1.3411015	-1.579754	-3.0817108	-1.8924785	-0.47933596	-1.7522728	-0.81319743	-1.0171583	0.10778093	0.58353871	-0.41117132	0.76655656	71.650002	8.1400003	43.799999	13.55	1	0	0	0	-2.227351	-3.5382655	-2.928091	-2.6701555	23	4	2	14	14	6	21	26
852	37.8571	Early term	Done in time	Done in time	Done in time	1	1	Female	-0.69713116	-0.965568	-0.92620605	-0.262358	9.35	6	-1.1691478	-0.44499388	0.28329521	-0.99020767	-0.092758022	-1.6196628	-1.0789416	-0.44149783	-1.2564125	-0.75785458	-0.45051491	-0.63394773	-0.72479308	-0.26620483	-0.66509658	75.699997	8.9200001	44.450001	13.6	0	0	0	0	3.2146664	1.3254877	-4.8603864	-4.7484717	22	6	2	27	22	15	23	30
853	41	Full term	Done in time	Done in time	Done in time	1	1	Female	-1.0041782	-0.6395	-0.093893886	1.04282	10.05	10	-0.95101267	-0.085755333	0.57722199	1.2846966	0.63513172	-1.4032056	-0.13800506	0.68366218	1.1892163	1.3366972	-0.45219296	-0.05224973	0.10644019	-0.095480323	0.7015655	76.449997	10.02	47.849998	16.15	0	0	0	0	-0.1473377	-3.8027992	1.1312746	-0.2649976	23	3	2	18	24	2	25	26
854	36.1429	Preterm	Done in time	Done in time	Done in time	1	1	Male	-1.0378684	-0.661411	0.21151617	0.358289	10.55	20	-0.99668419	-0.53527313	0.053346787	-0.017504465	-0.94449878	-1.4431047	-0.54673302	0.16897787	-0.020623116	-0.088586912	-0.44642055	-0.011459887	0.11563109	-0.003118651	0.85591185	78.400002	10.3	47.349998	14.75	0	0	0	0	-3.4984071	-3.6709075	-1.359715	-1.0486639	24	4	0	15	12	5	22	26
855	42.1429	Full term	Done in time	Done in time	Done in time	1	1	Male	0.021695584	-0.340927	-0.81218511	0.640353	10.55	17	-0.99023986	0.28305188	1.1104611	-0.11994093	0.55221146	-1.2471805	-0.34472349	0.32861763	-0.11261392	0.4658348	-0.2569406	-0.62777537	-0.78184348	0.0073270127	-0.086376667	79.050003	10.56	47.25	15.4	0	0	1	1	2.5783184	-0.70245332	1.3217323	0.95382923	37	4	4	15	16	11	17	30
856	40.5714	Full term	Done in time	Done in time	Done in time	1	1	Male	0.46971813	-0.0953718	-0.69132805	0.0300552	10.35	1	-0.30214089	-0.65421325	-0.61083478	-0.90471649	0.11388864	-0.9155224	-0.45526707	-0.014315513	-0.98435467	0.68448114	-0.61338151	0.19894618	0.59651929	-0.079638183	0.57059252	79.699997	10.38	46.049999	15.65	0	0	0	1	-4.1450739	-3.8826661	-0.7745446	-0.65683073	23	4	3	10	5	10	21	23
857	40.7143	Full term	Done in time	Done in time	Done in time	1	1	Male	-2.1165395	-1.74482	-0.15247031	-1.43426	9.75	1	-1.1049801	-0.43605706	0.26305893	-1.7008587	0.64050722	-1.727425	-1.237294	-0.5899514	-1.9959594	-0.31492677	-0.62244487	-0.80123687	-0.8530103	-0.29510069	-0.95543396	77.75	9.5600004	44.75	14.5	0	0	1	1	2.641139	0.15728801	-0.94624525	-3.0728207	28	5	6	12	19	17	24	28
858	37.5714	Early term	Missed	Done in time	Done in time	1	0	Male	-2.3804431	-2.04085	-0.32005563	-0.326127	9.1	1	NA	NA	NA	NA	NA	-2.5626659	-1.0430881	0.20651554	-0.39338875	0.08722055	NA	NA	NA	NA	NA	75.349998	9.7399998	46.849998	14.95	1	0	0	1	-1.1097736	NA	0.044243958	-1.9081531	25	5	2	15	13	14	NA	NA
859	39.7143	Full term	Done in time	Done in time	Done in time	1	1	Female	-1.4828485	-0.413207	1.2583487	1.16342	9.75	1	-2.2483814	-2.4422047	-1.4745512	0.056951612	-1.2767643	-2.3740599	-1.6633549	-0.70531249	0.1667375	-0.23368099	-0.12567854	0.77884984	0.76923871	0.10978588	1.0430833	73.699997	8.3599997	46.450001	14.2	1	0	0	1	0.41438639	2.1066418	-4.241365	0.92133367	30	4	2	16	18	19	29	31
860	33.4286	Preterm	Done in time	Done in time	Done in time	1	1	Male	-0.97764152	-1.46103	-1.1264734	-0.220833	9.85	22	-0.81817204	-0.29810151	0.23597804	-0.7342397	0.29302016	-0.67458415	0.21607842	0.74451929	-1.2426212	0.67476374	0.14358789	0.51417994	0.50854123	-0.50838149	0.38174358	80.599998	11.24	45.75	15.65	0	0	0	0	-0.5905996	-6.610199	-0.50009203	-0.67849445	24	5	2	13	19	8	13	21
861	40.1429	Full term	Done in time	Done in time	Done in time	1	1	Female	-1.9718804	-1.2772	0.30769625	0.467741	10.25	20	-2.323992	-2.0787711	-0.92563915	-0.18878244	-1.2805274	-2.9408309	-1.671672	-0.29819778	-0.28881028	-0.46077615	-0.61683893	0.40709913	0.62744141	-0.10002784	0.8197512	72.199997	8.3800001	45.849998	13.95	1	0	0	0	-4.9745426	0.22395828	-2.6030264	-2.6809876	18	4	0	13	13	16	20	29
862	35.4286	Preterm	Dead	Dead	Dead	0	0	Female	-1.5194368	-0.728199	0.48699671	0.732213	10.9	16	NA	NA	NA	NA	NA	NA	NA	NA	NA	NA	NA	NA	NA	NA	NA	NA	NA	NA	NA	NA	NA	NA	NA	NA	NA	NA	NA	NA	NA	NA	NA	NA	NA	NA	NA
863	33.8571	Preterm	Done in time	Done in time	Done in time	1	1	Male	-1.1659909	-1.63643	-1.4683821	-1.547	9.75	13	-0.57565701	-0.67986625	-0.44712818	-0.88225216	-0.47334635	-0.59788173	-0.52383703	-0.28815982	-0.58186656	0.17367287	-0.022224724	0.15602922	0.15896836	0.30038559	0.64701921	80.650002	10.32	46.599998	15.05	0	0	1	1	5.524065	1.3291237	1.8220835	-0.2325021	34	6	2	18	31	14	26	29
864	41.8571	Full term	Done in time	Done in time	Lost to follow-up	0	0	Male	-0.74379647	-0.894177	-0.64865971	0.920478	10.35	5	-1.461795	-0.76509106	0.09576457	-0.82510042	0.37932944	NA	NA	NA	NA	NA	NA	NA	NA	NA	NA	NA	NA	NA	NA	NA	NA	0	NA	NA	NA	NA	NA	NA	NA	NA	NA	NA	NA	NA	NA
865	38.7143	Early term	Done in time	Done in time	Done in time	1	1	Female	-0.69667912	-0.158733	0.75828624	0.482355	10.85	0	-0.0068974779	0.51075721	0.73226517	0.13175054	0.41079679	-0.23955068	0.51996684	0.86286455	-0.058981452	1.4790963	-0.2326532	0.0092096329	0.13059938	-0.19073199	1.0682995	79.949997	10.9	46.150002	16.35	0	0	0	0	-1.7394918	-0.99701673	0.25066844	-1.0703276	19	5	2	17	14	9	26	30
866	39.2857	Full term	Done in time	Done in time	Done in time	1	1	Female	-1.9652357	-0.919287	1.0799935	0.486515	10.5	1	-3.9405854	-1.4179389	1.495165	-0.41307226	0.24215516	-4.4886079	-1.3490365	1.3433826	-0.19957016	0.87479651	-0.54802251	0.068902493	-0.15178239	0.21350209	0.63264132	67.599998	8.6800003	45.950001	15.55	1	0	0	1	0.10886383	2.2196827	-0.96402627	-0.66766262	20	6	2	17	19	18	23	32
867	33.4286	Preterm	Done in time	Done in time	Done in time	1	1	Female	-0.96862561	-0.619231	0.051012117	0.152268	10.85	19	-1.4773663	-0.62630886	0.279861	-0.77637786	0.61171645	-2.4156892	-0.74025625	0.53893673	-1.0601386	0.64113939	-0.9383229	-0.11394739	0.25907573	-0.28376073	0.029422939	73.550003	9.3199997	44.75	15.25	1	0	0	1	2.1543531	1.1432146	4.5803328	-0.65683073	27	6	3	14	22	14	24	31
868	32.2857	Preterm	Done in time	Lost to follow-up	Lost to follow-up	0	0	Male	-2.8149972	-2.4429	-0.67699277	-1.37667	9.85	13	-1.8742026	-1.9745327	-1.2358947	-1.3357219	-0.2518059	NA	NA	NA	NA	NA	NA	NA	NA	NA	NA	NA	NA	NA	NA	NA	NA	1	NA	NA	NA	NA	NA	NA	NA	NA	NA	NA	NA	NA	NA
869	37.2857	Early term	Done in time	Done in time	Done in time	1	1	Female	-2.8733256	-0.837802	1.9367023	1.03733	10.75	9	-2.4483435	-0.63512653	1.0624309	0.78314209	0.56976366	-4.0411015	-1.8676517	0.31864482	0.081594944	-0.45758539	-1.5927579	-1.2325251	-0.74378604	-0.70154715	-1.027349	68.949997	8.1800003	46.349998	13.95	1	0	0	1	1.4761295	-0.85940635	-1.4210422	-2.2891543	24	4	3	22	20	13	16	30
870	36.7143	Preterm	Done in time	Done in time	Done in time	1	1	Female	-0.27170208	0.278283	0.57831711	0.422239	10.75	6	-0.44036487	-0.32711363	-0.091239184	-0.25291523	-0.35598096	-0.56033874	-0.052574918	0.286975	-0.0034461708	0.098405711	-0.11997387	0.2745387	0.37821418	0.24946906	0.45438668	79.150002	10.18	46.25	14.6	0	0	0	1	-2.838017	-1.3132637	-2.0651305	-1.505488	22	4	2	13	13	16	16	27
871	39.1429	Full term	Done in time	Done in time	Done in time	1	1	Female	-0.80404866	-0.749719	-0.048486304	0.144629	10.25	0	-0.39411983	-0.3866314	-0.20565198	-0.49835536	-0.098119117	-1.065323	-0.77371621	-0.37453261	-0.57837719	-0.11217572	-0.67120314	-0.38708481	-0.16888063	-0.080021828	-0.014056601	77.650002	9.3199997	45.450001	14.35	0	0	0	0	-0.48479778	0.27004278	-1.3879991	-1.8756576	35	4	2	15	9	20	19	32
872	38	Early term	Done in time	Too late	Too late	0	0	Female	-0.35727432	-0.548872	-0.33176795	0.486515	9.85	1	-2.9125233	-1.1351017	0.82756585	-0.74339354	-0.1880455	NA	NA	NA	NA	NA	NA	NA	NA	NA	NA	NA	NA	NA	NA	NA	NA	0	NA	NA	NA	NA	NA	NA	NA	NA	NA	NA	NA	NA	NA
873	36.4286	Preterm	Done in time	Done in time	Done in time	1	1	Female	-0.43767318	-1.60082	-2.0528769	0.401903	9.05	1	-0.32961637	-0.63086605	-0.58162552	1.3594265	-0.53944808	-1.454525	-1.1468028	-0.63071901	0.86520147	-1.101647	-1.1249087	-0.51593673	-0.049093485	-0.49422503	-0.56219894	76.550003	8.9200001	47.450001	13.25	0	0	0	0	0.6445865	1.4951456	0.10758452	-1.0919912	30	4	3	14	18	16	24	31
874	37.5714	Early term	Done in time	Done in time	Done in time	1	1	Female	-1.6630189	-1.42411	-0.080422446	0.144629	9.65	0	-0.70215714	0.24877158	0.85037589	-0.20990764	0.23867722	-0.89325827	0.35555345	1.0415776	-0.28881028	0.86886072	-0.19110113	0.10678187	0.19120169	-0.078902647	0.63018352	78.150002	10.7	45.849998	15.55	0	0	0	1	-0.0079047456	0.10552196	0.64244521	0.56199604	25	4	2	18	19	14	25	30
875	38.7143	Early term	Done in time	Lost to follow-up	Lost to follow-up	0	0	Male	0.060166236	-0.343877	-0.61841321	0.547365	10.05	2	-0.14875391	1.5123153	2.0708287	0.18158832	1.1524628	NA	NA	NA	NA	NA	NA	NA	NA	NA	NA	NA	NA	NA	NA	NA	NA	1	NA	NA	NA	NA	NA	NA	NA	NA	NA	NA	NA	NA	NA
876	37	Early term	Done in time	Done in time	Done in time	1	1	Male	-0.058089346	0.386591	0.78309774	0.861155	11.55	1	-0.8882342	-0.54780805	-0.041654993	-1.0415698	0.55736387	-1.6274903	-1.783298	-1.404731	-1.3972248	-0.36088815	-0.73925608	-1.23549	-1.3630761	-0.35565495	-0.91825199	78.050003	9	45.549999	14.45	0	0	0	1	-2.0416763	-2.5600879	-0.2314176	-0.66766262	27	5	0	13	15	14	23	23
877	40.5714	Full term	Done in time	Lost to follow-up	Lost to follow-up	0	0	Female	-0.45300364	-0.136427	0.038916897	1.06773	10.65	14	-1.080458	-0.9018808	-0.39397186	-0.26354477	-0.49104753	NA	NA	NA	NA	NA	NA	NA	NA	NA	NA	NA	NA	NA	NA	NA	NA	1	NA	NA	NA	NA	NA	NA	NA	NA	NA	NA	NA	NA	NA
878	33.8571	Preterm	Done in time	Done in time	Done in time	1	1	Female	-1.4749783	-0.750027	0.45666957	0.0540579	10.45	18	-1.0982996	-0.40772325	0.27385262	-0.27411571	0.3233127	-1.9016193	-0.34696597	0.7207762	-0.65493262	0.14032406	-0.80331969	0.060757279	0.44692358	-0.38081691	-0.18298864	75.25	9.8199997	45.349998	14.65	0	0	1	1	3.2830889	4.3030901	2.0816514	0.17016292	26	7	4	14	22	14	29	32
879	36.4286	Preterm	Too late	Done in time	Done in time	1	0	Male	-0.26415768	-1.26811	-2.1149173	-0.0975663	9.1	10	NA	NA	NA	NA	NA	-0.67202616	-0.68185991	-0.45894834	-0.99651712	0.00020066422	NA	NA	NA	NA	NA	80.449997	10.14	46.049999	14.85	0	0	1	1	4.6078286	-1.3581332	3.8513288	-1.4838245	37	5	6	17	14	12	22	27
880	37.1429	Early term	Done in time	Done in time	Done in time	1	1	Male	-1.9841558	-1.76742	-0.10043546	-0.484174	10.5	27	-2.3801477	-1.9883312	-0.82142252	-0.41569003	-0.99221617	-2.4704528	-1.6219193	-0.63660699	-0.95724779	-0.54508245	-0.09030509	0.36641192	0.18481553	-0.54155779	0.44713372	75.849998	9.1800003	46.150002	14.25	1	0	1	1	-0.72267926	-4.8417344	-0.73344386	-2.2999864	26	6	2	9	17	14	16	24
881	40.1429	Full term	Done in time	Done in time	Done in time	1	1	Male	-0.6437912	-0.551325	-0.11279736	-0.0613209	11.15	21	-2.5322461	-1.3622938	0.1562473	-0.82510042	-0.52296215	-3.2905488	-2.1902664	-0.82826954	-1.7892649	-0.099420227	-0.75830269	-0.82797253	-0.98451686	-0.9641645	0.42354193	73.650002	8.6199999	45.049999	14.75	1	1	0	0	-0.2249514	3.4701056	3.0802646	-1.0811595	18	5	4	9	25	17	26	30
882	37.4286	Early term	Done in time	Done in time	Done in time	1	1	Female	-1.7178428	-0.51113	0.98593622	-0.0824826	10.6	10	-0.63747472	-0.4462935	-0.11608311	-0.59396583	-0.27520797	-1.4005437	-1.0698106	-0.55913264	-0.9568581	-0.11847795	-0.76306897	-0.62351716	-0.44304952	-0.36289227	0.15673003	76.800003	9.0200005	44.950001	14.35	0	0	0	0	0.07116399	0.2735894	-2.9228601	0.12683553	22	5	3	15	19	16	20	28
883	39.7143	Full term	Done in time	Dead	Dead	0	0	Female	-1.1972983	-0.619985	0.55173469	1.13203	10.75	28	-1.4949694	-1.2497412	-0.53301573	-0.41307226	-0.67145544	NA	NA	NA	NA	NA	NA	NA	NA	NA	NA	NA	NA	NA	NA	NA	NA	0	NA	NA	NA	NA	NA	NA	NA	NA	NA	NA	NA	NA	NA
884	35.5714	Preterm	Done in time	Done in time	Done in time	1	1	Male	-0.0053094039	-0.219443	-0.26712704	-0.00952021	10.45	1	0.049490567	0.82041574	1.0818585	-0.72293139	1.3209194	-0.80407435	-0.68317795	-0.38551193	-1.2860576	-0.083834626	-0.85356492	-1.5035937	-1.4673705	-0.56312621	-1.404754	80	10.12	45.650002	14.75	0	0	0	1	-0.29947048	-0.38205314	2.0851946	-1.0594958	26	6	2	11	17	19	18	30
885	41.2857	Full term	Done in time	Done in time	Done in time	1	1	Male	0.1668157	0.109125	0.10385747	1.56519	11.25	0	-0.79892498	-1.1098801	-0.86725003	0.47196978	-0.38106677	-0.80407435	0.11538356	0.67891991	0.44874337	1.3319778	-0.0051493645	1.2252636	1.54617	-0.02322641	1.7130446	80	11.06	47.950001	16.450001	0	0	1	1	0.57109374	-3.2319171	-2.4588482	0.14849925	25	6	2	17	16	8	18	31
886	37.2857	Early term	Done in time	Done in time	Done in time	1	1	Male	-2.0901494	-2.29493	-1.1866124	-0.167825	8.5	1	-2.9873049	-2.4896767	-0.99596047	-0.77889752	-1.682145	-3.1558073	-2.3052237	-1.0889237	-0.69495147	-1.6233921	-0.16850233	0.18445301	-0.092963219	0.083946049	0.058752894	73.75	8.46	46.450001	13.1	1	1	0	0	-4.0453405	-5.0529633	-4.7687545	0.55116421	24	5	0	11	10	11	16	27
887	39.1429	Full term	Done in time	Done in time	Done in time	1	1	Male	-1.5887319	-0.952688	0.52200389	-1.0385	10.55	1	-2.9471996	-2.1683013	-0.58316386	-1.8817762	-1.0928853	-3.0916281	-2.2263184	-1.0275279	-2.0558705	-1.187669	-0.14442849	-0.058017015	-0.44436407	-0.17409432	-0.094783783	73.949997	8.54	44.650002	13.55	1	1	0	0	-1.7692983	-3.3396518	-0.5117625	-0.2649976	29	4	2	13	11	9	23	25
888	41.2857	Full term	Done in time	Done in time	Done in time	1	1	Female	-0.42267534	-0.682703	-0.90876919	-0.169043	9.75	10	-0.64265257	-0.51412183	-0.20056222	0.09961804	0.072548188	-1.0997355	-0.7380693	-0.30449101	-0.79555309	-0.82130587	-0.45708293	-0.22394747	-0.10392879	-0.89517111	-0.89385408	77.550003	9.3599997	45.150002	13.55	0	0	0	0	-2.2878239	2.2411082	0.49039704	0.964661	26	3	2	14	14	14	24	33
889	39.7143	Full term	Done in time	Done in time	Done in time	1	1	Female	-3.7930207	-3.48919	-0.99728155	-1.39293	8.75	20	-4.1892915	-3.0426328	-0.26853111	-1.2354692	-0.99496216	-4.7132454	-3.4040709	-1.0240023	-1.4634665	-1.0128659	-0.52395391	-0.36143804	-0.75547123	-0.2279973	-0.017903745	67.150002	6.9000001	44.25	13.35	1	1	1	0	4.2578645	-1.7498759	-3.4345796	-1.113655	30	6	3	21	22	12	21	30
890	36.1429	Preterm	Done in time	Done in time	Done in time	1	1	Male	-1.2165937	-0.338319	0.78023672	0.562384	10.85	7	-0.6366567	0.17116563	0.71620005	1.0856391	0.29133108	-0.54721767	0.29656371	0.77580076	0.87961793	0.67842752	0.089439034	0.12539808	0.059600711	-0.20602119	0.38709643	80.849998	11.32	48.549999	15.65	0	0	1	1	-0.65951121	1.013458	0.68712837	1.7916547	30	6	2	9	13	14	26	30
891	38.1429	Early term	Dead	Dead	Dead	0	0	Female	-2.5797997	-3.00177	-2.172725	-3.03673	8.95	13	NA	NA	NA	NA	NA	NA	NA	NA	NA	NA	NA	NA	NA	NA	NA	NA	NA	NA	NA	NA	NA	NA	NA	NA	NA	NA	NA	NA	NA	NA	NA	NA	NA	NA	NA
892	37.8571	Early term	Done in time	Lost to follow-up	Lost to follow-up	0	0	Male	-0.054347035	-1.13557	-2.1765342	0.822391	10.25	10	0.029754868	0.28162956	0.4028365	0.3806811	0.72838312	NA	NA	NA	NA	NA	NA	NA	NA	NA	NA	NA	NA	NA	NA	NA	NA	0	NA	NA	NA	NA	NA	NA	NA	NA	NA	NA	NA	NA	NA
893	37.5714	Early term	Done in time	Done in time	Done in time	1	1	Male	-2.9082506	-2.45081	NA	-0.721887	8.85	1	-1.9970223	0.19146758	1.7410523	0.52834201	0.72664571	-2.4595628	-0.74751937	0.52943814	0.44018218	0.51514792	-0.46254051	-0.93898696	-1.2116141	-0.088159829	-0.21149778	75.599998	10.06	47.950001	15.45	1	0	0	0	-1.7995086	2.4705024	-2.3376338	-0.25416577	27	4	1	17	12	13	23	32
894	38.8571	Early term	Done in time	Done in time	Done in time	1	1	Female	-2.3672259	-1.80418	NA	-1.62882	9	1	-1.8438978	-1.8009329	-0.98198968	-2.8155062	-1.2342398	-3.0483131	-2.5895131	-1.4176912	-3.4175262	-1.8877708	-1.2044153	-0.78858018	-0.43570155	-0.60202003	-0.65353096	72	7.5599999	41.549999	12.45	1	1	1	0	4.9754624	-0.13845323	-2.8480074	-1.0919912	36	7	3	18	19	17	21	30
895	42	Full term	Done in time	Done in time	Done in time	1	1	Female	-0.38407531	-0.548872	-0.29865965	0.740355	10.05	1	-1.6574991	-0.7760796	0.22157089	0.54809737	-0.098119117	-2.368866	-0.75472194	0.49177337	0.56718558	0.62759376	-0.71136689	0.021357656	0.27020246	0.019088209	0.7257129	73.949997	9.3599997	47.049999	15.25	1	0	0	0	5.5419092	1.536871	1.2463884	0.56199604	31	6	4	23	22	11	23	33
896	39.8571	Full term	Done in time	Done in time	Done in time	1	1	Male	-0.91606069	0.109125	1.4510868	1.56519	11.15	0	-1.2198236	0.016589817	0.93961871	0.42049906	0.64223421	-1.9753562	-0.42470324	0.64855844	-0.1084749	0.5091027	-0.75553262	-0.44129306	-0.29106027	-0.52897394	-0.1331315	77.050003	10.46	47.25	15.45	0	0	0	0	-2.9397502	-4.5741987	-3.8810656	-1.505488	18	4	1	15	18	10	20	24
897	37.5714	Early term	Done in time	Done in time	Done in time	1	1	Male	1.011987	0.309758	-0.68818432	-0.481634	10.75	0	-0.61435425	-0.67629075	-0.41732237	-2.0193138	0.20285249	-2.0283895	-1.1284213	-0.25340062	-1.8607084	0.16281766	-1.4140352	-0.45213056	0.16392174	0.15860546	-0.040034831	77.050003	9.6999998	44.950001	15.05	1	0	0	0	-5.0559864	-1.0768836	-3.6465678	-1.9298168	27	5	0	6	7	17	22	27
898	33	Preterm	Done in time	Done in time	Done in time	1	1	Female	-2.4674549	-2.76067	-1.9325497	-1.97951	9.35	8	-1.4358838	-1.9118457	-1.4713169	-1.0755002	-1.278653	-1.9736837	-1.904303	-1.3012182	-1.552075	-1.1132625	-0.53779995	0.0075427294	0.17009878	-0.47657478	0.16539049	75.25	8.1999998	44.150002	13.25	0	0	0	1	-2.6980443	-0.15586764	1.9768381	1.7916547	28	3	1	15	12	19	24	28
899	36.8571	Preterm	Done in time	Done in time	Done in time	1	1	Female	-2.1796312	-2.94676	-2.2403491	-0.867299	8.15	1	-1.263986	-1.3302606	-0.82790256	-0.57310385	-0.81068766	-1.8254839	-1.1811297	-0.43862101	-0.855452	-0.28029057	-0.56149793	0.14913094	0.38928154	-0.28234816	0.53039706	75.349998	8.8599997	45.049999	14.15	0	0	0	1	4.5467548	0.073901802	5.3127394	-0.2649976	30	8	2	19	22	17	24	27
900	38.1429	Early term	Done in time	Too late	Too late	0	0	Male	-2.2172461	-0.898839	1.6201941	1.0331	11.85	30	-3.6249981	-1.2680649	1.2375226	-0.10857424	-0.15597335	NA	NA	NA	NA	NA	NA	NA	NA	NA	NA	NA	NA	NA	NA	NA	NA	0	NA	NA	NA	NA	NA	NA	NA	NA	NA	NA	NA	NA	NA
901	39.5714	Full term	Done in time	Done in time	Done in time	1	1	Female	-0.35727432	-1.35221	-1.7065862	0.232675	9.7	1	-0.89664489	-0.71412438	-0.27971548	0.19576541	0.40903068	-2.2084432	-1.1072879	-0.085295163	-0.48077887	0.72060907	-1.3117983	-0.3931635	0.19442031	-0.67654431	0.31157839	74.150002	8.9200001	45.549999	15.35	1	0	1	1	1.2370347	-1.8457083	-3.3140054	-1.505488	22	6	3	20	16	17	15	27
902	38.1429	Early term	Done in time	Done in time	Done in time	1	1	Male	-0.42755499	-1.89167	-2.7087915	-0.0886711	8.95	1	-1.5510012	0.23195094	1.4569085	-0.18818726	0.8975724	-1.5427159	-0.36174878	0.47541413	-0.33861479	0.83956069	0.008285284	-0.59369969	-0.98149431	-0.15042754	-0.058011711	78.25	10.54	46.950001	15.85	0	0	0	0	2.4375641	-0.27323017	-0.10527984	0.95382923	28	4	3	19	24	13	23	31
903	36.8571	Preterm	Done in time	Done in time	Done in time	1	1	Female	-2.709888	-1.32512	NA	-0.530818	9.35	0	-1.9844794	-1.1321467	0.0036185023	0.32498735	-0.46042013	-2.4115889	-1.2193209	-0.091281444	0.23064195	-0.19352837	-0.42710948	-0.087174177	-0.094899945	-0.094345406	0.26689178	73.650002	8.8199997	46.549999	14.25	1	0	0	0	0.90281022	-2.1196859	2.8876233	-2.3433137	23	6	2	16	21	10	21	25
904	37.1429	Early term	Done in time	Done in time	Done in time	1	1	Male	-1.0303516	0.427853	2.0045049	1.65694	12.6	27	-2.3618007	-0.6136201	1.0062648	-0.0059894565	0.47028753	-1.8421578	-1.2478863	-0.52766436	-0.22468214	-0.10430388	0.51964283	-0.6342662	-1.5339291	-0.21869268	-0.5745914	77.699997	9.6000004	47.150002	14.75	0	0	0	1	-2.1552632	-1.3511992	0.42705286	2.1618242	22	5	2	13	13	13	20	30
905	40.1429	Full term	Done in time	Done in time	Done in time	1	1	Male	-0.13373843	0.504197	0.69462276	2.18769	11.05	12	-0.44169828	-0.6136201	-0.45426282	1.5075502	-0.47334635	-1.5009477	-0.45649961	0.33304211	0.90801346	0.58173335	-1.0592494	0.1571205	0.78730494	-0.59953678	1.0550797	78.599998	10.48	48.650002	15.55	0	0	0	1	0.038553655	-0.14538713	-0.52330732	-1.4838245	33	4	2	14	15	16	23	27
906	40	Full term	Lost to follow-up	Lost to follow-up	Lost to follow-up	0	0	Male	-0.49979451	0.295384	0.89632893	0.507347	11.95	16	NA	NA	NA	NA	NA	NA	NA	NA	NA	NA	NA	NA	NA	NA	NA	NA	NA	NA	NA	NA	NA	1	NA	NA	NA	NA	NA	NA	NA	NA	NA	NA	NA	NA	NA
907	41	Full term	Done in time	Done in time	Done in time	1	1	Female	1.116184	1.13448	0.053501021	0.932849	12.3	19	0.24405676	1.3769552	1.7095246	1.3922518	1.3468273	0.080808327	1.3309047	1.75937	1.1720908	2.1651533	-0.16324843	-0.046050429	0.049845338	-0.22016108	0.818326	81.449997	12.22	47.950001	17.35	0	0	1	1	-0.55901563	-0.58713627	1.0063308	1.3564942	26	5	2	13	17	17	21	31
908	40.1429	Full term	Done in time	Dead	Dead	0	0	Male	-0.10257908	-0.176671	-0.4229818	-0.269495	11.15	14	-1.0413114	-1.1654946	-0.76269925	-1.0129684	-0.80219698	NA	NA	NA	NA	NA	NA	NA	NA	NA	NA	NA	NA	NA	NA	NA	NA	0	NA	NA	NA	NA	NA	NA	NA	NA	NA	NA	NA	NA	NA
909	39.8571	Full term	Done in time	Done in time	Done in time	1	1	Male	-0.28566533	0.273223	0.5464468	1.35655	11.55	14	-0.952057	0.037225787	0.77072382	1.4159629	-0.15432186	-1.1041055	-0.098446287	0.57942694	0.8369782	0.24501486	-0.15204847	-0.13567208	-0.19129688	-0.57898474	0.39933673	79.650002	10.9	48.549999	15.15	0	0	0	0	-0.53486884	2.9290569	1.6881455	0.14849925	25	5	2	15	16	16	31	31
910	39.5714	Full term	Done in time	Dead	Dead	0	0	Female	-1.0724765	-1.27597	-0.59400368	0.229062	9.15	0	-1.269966	0.13884118	1.1178772	0.79400718	0.16034497	NA	NA	NA	NA	NA	NA	NA	NA	NA	NA	NA	NA	NA	NA	NA	NA	0	NA	NA	NA	NA	NA	NA	NA	NA	NA	NA	NA	NA	NA
911	40	Full term	Done in time	Done in time	Done in time	1	1	Male	-1.3512181	-1.3174	-0.3998836	-0.00952021	9.3	1	-1.5580381	-0.76887798	0.1687451	-0.40428984	0.64397949	-2.858001	-1.4509339	-0.13197255	-0.71538764	0.057838362	-1.2999629	-0.68205595	-0.30071765	-0.3110978	-0.58614111	75.199997	9.4399996	46.549999	14.95	1	0	1	0	1.5221843	1.7876261	2.0585945	-1.0703276	20	5	2	26	20	16	25	30
912	36	Preterm	Done in time	Done in time	Done in time	1	1	Female	0.28590858	0.818758	0.99258363	1.6711	11.65	1	-0.29745927	0.82061034	1.3281729	-0.017844459	1.1221496	-1.354784	0.2665433	1.2060024	-0.22591598	0.77384901	-1.0573248	-0.55406702	-0.12217057	-0.20807153	-0.34830058	77.150002	10.66	46	15.45	0	0	1	1	3.9234531	-2.7810991	-3.5814924	-0.28666127	25	7	3	22	21	11	17	29
913	41.2857	Full term	Lost to follow-up	Lost to follow-up	Lost to follow-up	0	0	Female	-0.78606564	-0.825464	-0.25782949	-0.444232	9.75	1	NA	NA	NA	NA	NA	NA	NA	NA	NA	NA	NA	NA	NA	NA	NA	NA	NA	NA	NA	NA	NA	NA	NA	NA	NA	NA	NA	NA	NA	NA	NA	NA	NA	NA	NA
914	40.4286	Full term	Done in time	Done in time	Done in time	1	1	Female	0.2323107	-0.458239	-0.92443234	0.994198	9.95	1	-0.60123098	-0.077483796	0.35170844	0.39860332	0.15682422	-1.218056	-0.55422699	0.025638966	-0.33442432	0.12462853	-0.61682498	-0.47674319	-0.32606947	-0.73302764	-0.032195687	77.550003	9.6400003	45.849998	14.65	0	0	0	0	0.39937598	0.7121672	0.26246107	-0.28666127	32	5	4	10	12	18	22	28
915	39.1429	Full term	Done in time	Done in time	Done in time	1	1	Female	-0.73246568	-0.279222	0.55647463	1.24804	10.4	1	-1.1040452	-0.67008317	-0.065348104	1.1679087	-0.0088830227	-2.2658162	-1.4675328	-0.51850325	0.13292192	-0.82619435	-1.1617711	-0.79744959	-0.45315516	-1.0349867	-0.81731135	74.25	8.6000004	46.450001	13.55	1	0	0	1	-2.1227617	0.18853287	-0.2430881	0.52950054	19	5	2	17	12	15	24	31
916	36.8571	Preterm	Done in time	Done in time	Done in time	1	1	Female	-0.058989551	0.278283	0.31508198	0.850112	11.55	6	-0.68667036	0.58588821	1.2812151	0.11027258	0.72968233	-1.2416165	-0.32946432	0.34166244	-0.47499973	-0.12802997	-0.55494612	-0.91535252	-0.93955266	-0.58527231	-0.85771227	77.449997	9.8999996	45.650002	14.35	0	0	1	1	2.6566308	4.1881733	0.85713959	2.5969849	24	7	4	13	22	20	30	31
917	38.2857	Early term	Dead	Dead	Dead	0	0	Male	-1.0242988	-1.07136	-0.69548476	-0.607361	10.35	12	NA	NA	NA	NA	NA	NA	NA	NA	NA	NA	NA	NA	NA	NA	NA	NA	NA	NA	NA	NA	NA	NA	NA	NA	NA	NA	NA	NA	NA	NA	NA	NA	NA	NA	NA
918	36.2857	Preterm	Done in time	Done in time	Done in time	1	1	Female	-0.019674754	-0.0316606	-0.36578164	1.27211	10.75	12	-1.6847667	-0.10047389	1.1241878	-0.1407465	0.81042439	-2.2193456	-0.71600413	0.4473114	-0.33852395	0.53355592	-0.53457892	-0.61553025	-0.67687643	-0.19777745	-0.27686846	74.650002	9.46	45.849998	15.15	1	0	1	1	2.2328572	0.33379036	-0.40698856	0.11600375	27	6	4	14	19	16	21	29
919	40.4286	Full term	Done in time	Done in time	Done in time	1	1	Male	-1.0382036	-1.38811	-1.236392	-0.519514	10.35	11	-3.5661163	-1.8250747	0.44152212	-1.494812	-0.16085798	-3.8059268	-2.2736185	-0.53733253	-1.1870494	-0.36571971	-0.23981047	-0.44854379	-0.97885466	0.30776262	-0.20486173	72.25	8.54	45.849998	14.45	1	1	0	0	-1.4650722	0.45381701	0.50986785	0.13766736	25	6	2	11	12	17	22	31
920	38.2857	Early term	Done in time	Done in time	Done in time	1	1	Male	0.23296314	0.612469	0.37792352	3.11937	12.35	12	-1.8108453	-1.3489358	-0.40771565	2.0895946	-1.0831431	-2.7283208	-1.2586843	0.033283208	2.20486	-0.36450768	-0.91747558	0.090251565	0.44099885	0.11526537	0.71863544	75.150002	9.5600004	50.349998	14.45	1	0	0	1	5.2385168	-1.3885902	-2.2398272	0.964661	31	6	4	27	16	14	17	29
921	39.1429	Full term	Done in time	Done in time	Done in time	1	1	Female	-0.70273751	-0.154707	0.32597694	0.174249	11.25	9	-1.9129051	-1.0764399	0.042197686	-1.0007182	-0.18096131	-2.9066784	-2.0563993	-0.82396966	-1.8011199	-1.1266998	-0.99377334	-0.97995949	-0.86616737	-0.80040169	-0.94573849	72.75	8.1000004	43.849998	13.25	1	1	0	1	0.9561466	-0.3204031	-1.0451534	0.964661	22	5	4	17	18	14	14	33
922	34.4286	Preterm	Done in time	Done in time	Done in time	1	1	Male	-1.0326742	-0.672424	0.0018923824	0.316659	10.45	7	-1.6661023	-0.71133757	0.32610229	-1.0527864	-0.15432186	-2.2333527	-1.0655128	-0.037288349	-1.1157067	-0.18880528	-0.56725037	-0.35417521	-0.36339062	-0.062920332	-0.034483418	76.550003	9.7799997	45.950001	14.65	1	0	1	0	-0.80220401	-3.6463754	-2.8587046	1.3781579	24	5	2	12	19	8	25	20
923	39.7143	Full term	Done in time	Done in time	Done in time	1	1	Female	-1.2416539	-0.323701	1.101088	0.909582	10.6	1	-1.9060318	-0.45009366	0.84487683	0.5854702	0.60826224	-2.9079282	-0.85953254	0.73362333	-0.10915508	0.45741928	-1.0018964	-0.40943888	-0.1112535	-0.69462526	-0.15084296	72.550003	9.2799997	46.150002	15.05	1	0	1	0	4.8490424	0.70276052	0.17679429	-1.8864894	29	9	3	16	21	17	17	31
924	40.1429	Full term	Done in time	Done in time	Done in time	1	1	Female	-0.18666582	0.0605334	0.48522308	0.566784	10.75	0	-0.29288587	-0.17033331	0.015357216	0.48408991	-0.35778746	-1.2674738	-0.63050115	-0.049676064	-1.4716126	-1.0161735	-0.97458792	-0.46016783	-0.065033279	-1.9557025	-0.65838599	77.25	9.5200005	44.25	13.35	0	0	1	1	2.7157052	1.7843654	2.0210407	0.57282794	28	5	4	14	24	16	23	31
925	37.5714	Early term	Done in time	Done in time	Done in time	1	1	Female	-1.3945911	-0.890719	0.45763287	0.355707	10.25	0	-0.99755388	-0.17033331	0.51364154	-0.4878346	0.32505256	-2.1058462	-0.86224908	0.18249089	-0.49947309	0.24154863	-1.1082923	-0.69191575	-0.33115065	-0.011638492	-0.083503932	75.099998	9.3199997	45.650002	14.8	1	0	0	1	1.6611871	0.004383415	-0.32283127	1.3348305	38	3	3	16	16	19	20	32
926	34.1429	Preterm	Done in time	Done in time	Done in time	1	1	Male	-1.2720462	-0.345034	1.1205196	0.227936	11.65	1	-1.6143082	-1.3478283	-0.57349068	-0.91585517	-0.71125615	-2.4520323	-1.2962462	-0.20575978	-1.107825	-0.36450768	-0.83772409	0.051582098	0.36773092	-0.19196987	0.34674847	75.900002	9.5200005	45.950001	14.45	1	0	0	0	1.5325283	0.19960994	0.67376828	0.93216556	29	6	2	14	20	17	25	24
927	40	Full term	Lost to follow-up	Lost to follow-up	Lost to follow-up	0	0	Male	-0.58589685	-1.17903	-1.1547261	0.227936	10.05	1	NA	NA	NA	NA	NA	NA	NA	NA	NA	NA	NA	NA	NA	NA	NA	NA	NA	NA	NA	NA	NA	NA	NA	NA	NA	NA	NA	NA	NA	NA	NA	NA	NA	NA	NA
928	40	Full term	Done in time	Done in time	Done in time	1	1	Male	0.99752563	1.14419	0.614039	1.49437	11.6	1	0.52535391	1.1487191	1.1908625	1.3127071	1.7246492	-0.41725069	0.996589	1.6153922	0.38131064	1.2326436	-0.9426046	-0.15213007	0.42452967	-0.93139642	-0.49200559	81.550003	12.32	47.950001	16.35	0	0	0	0	2.0007186	0.75681531	1.5625551	2.1726561	30	5	4	15	17	16	15	34
929	38.7143	Early term	Done in time	Done in time	Done in time	1	1	Female	-0.089280754	-0.686271	-0.89495009	-0.359619	10.45	1	-1.6542022	0.073419489	1.316521	-0.95720881	0.32158694	-2.9367273	-1.8852654	-0.57796401	-1.5681866	-0.65904534	-1.2825251	-1.9586848	-1.894485	-0.61097783	-0.98063231	72.550003	8.2399998	44.150002	13.75	1	0	0	0	-1.6729802	-6.8322845	-0.34470254	-0.27582946	26	3	2	16	15	9	13	25
930	38.2857	Early term	Done in time	Done in time	Done in time	1	1	Female	-1.2864819	-0.906835	0.11819594	-0.605089	10.25	23	-1.6018046	-1.2408148	-0.4319081	-0.21552566	-0.44462198	-0.9728843	-0.84845984	-0.52336025	-0.37105623	-0.31732124	0.62892032	0.39235497	-0.091452152	-0.15553057	0.12730074	78.550003	9.3599997	45.849998	14.15	0	0	0	1	1.4892265	0.023520181	1.9532737	-0.2649976	18	5	3	22	23	19	22	28
931	33.5714	Preterm	Done in time	Lost to follow-up	Lost to follow-up	0	0	Female	-3.2113781	-3.05774	-1.3605164	-1.90332	9.25	13	-2.8542986	-1.1519872	0.77628994	-1.3537107	0.33036804	NA	NA	NA	NA	NA	NA	NA	NA	NA	NA	NA	NA	NA	NA	NA	NA	0	NA	NA	NA	NA	NA	NA	NA	NA	NA	NA	NA	NA	NA
932	36.8571	Preterm	Done in time	Done in time	Done in time	1	1	Male	-1.180177	-1.00147	-0.026176076	0.14816	10.35	0	-0.82430899	-1.1469411	-0.89740425	0.1251128	-0.79890937	-1.2768936	-0.75919116	-0.20343125	-0.061988328	-0.45691094	-0.45258462	0.38774991	0.693973	-0.18710113	0.34199843	79.150002	10.12	47.349998	14.35	0	0	0	0	2.6000345	-2.0768619	1.0716918	-0.66766262	21	8	2	15	26	14	18	29
933	40.5714	Full term	Too late	Done in time	Done in time	1	0	Female	-0.7576077	0.395352	1.2302023	1.18511	11.55	12	NA	NA	NA	NA	NA	-3.7325604	-2.0720997	-0.19602193	1.8187765	-0.84600502	NA	NA	NA	NA	NA	70.300003	8.0799999	48.849998	13.55	1	1	0	1	-0.9145261	-0.10469817	-2.466053	0.11600375	27	4	2	19	11	17	21	32
934	39	Full term	Done in time	Done in time	Done in time	1	1	Male	-0.63867879	0.148391	1.1322318	3.86893	10.85	1	-2.2278421	-0.11970057	1.5321407	0.55163169	1.4036149	-2.7383587	-0.8249718	0.61811131	-0.73538554	-0.011837509	-0.51051664	-0.70527124	-0.91402942	-1.2870172	-1.4154524	75.150002	10.04	46.450001	14.85	1	0	1	0	1.6221908	0.92643583	0.32105863	0.13766736	26	6	4	13	18	15	23	30
935	38	Early term	Done in time	Done in time	Done in time	1	1	Male	-2.5617819	-1.74546	0.28437674	-0.436774	10.35	16	-2.7287149	-1.2071552	0.52526134	0.35760942	0.20118788	-2.9336305	-1.205339	0.24933459	0.080336809	-0.41428307	-0.20491552	0.0018162727	-0.27592677	-0.27727261	-0.61547095	74.699997	9.6400003	47.549999	14.4	1	0	0	0	4.0163188	-3.4487333	-2.4202025	2.5969849	27	7	2	29	15	7	24	25
936	38.5714	Early term	Done in time	Done in time	Done in time	1	1	Female	0.2323107	-0.234924	-0.55824351	-0.0211643	10.75	1	-0.53909701	0.18002622	0.64879364	-0.57310385	1.2685726	-0.82565558	-0.14363649	0.32700482	-1.0364677	0.27122721	-0.28655857	-0.3236627	-0.32178882	-0.46336383	-0.99734533	78.25	10.04	44.799999	14.8	0	0	1	0	-0.66964328	-1.7459813	3.3207061	-1.4838245	20	7	2	11	18	19	18	28
937	40.8571	Full term	Done in time	Done in time	Done in time	1	1	Male	-1.1664863	-1.08787	-0.23739445	0.742425	9.95	1	-2.3984385	-0.80978733	0.7753607	0.2894969	0.29133108	-3.0719333	-1.0267282	0.58545083	0.07624384	0.15669419	-0.67349482	-0.21694082	-0.18990988	-0.21325305	-0.13463689	74.349998	9.8400002	47.549999	15.05	1	0	0	1	-4.7996173	0.13630225	0.83990598	-0.70015812	22	4	0	9	14	10	22	30
938	39.4286	Full term	Done in time	Done in time	Done in time	1	1	Male	0.61388659	-0.290224	-1.6547168	0.582233	9.85	13	0.029754868	-0.17104699	-0.19176614	0.46031699	-0.19974387	-0.86017591	-0.73527628	-0.4066838	-0.11044005	-0.51691496	-0.88993078	-0.56422931	-0.21491766	-0.57075703	-0.3171711	80.650002	10.22	47.349998	14.3	0	0	1	1	2.9937894	-2.8079205	0.08179763	-0.65683073	29	6	2	20	21	12	15	30
939	34.1429	Preterm	Done in time	Done in time	Done in time	1	1	Female	-2.2868292	-1.90743	-0.13204941	-0.528847	9.05	1	-2.0510089	-0.70969313	0.62857479	-0.64784944	0.15682422	-2.5902538	-0.78544599	0.6082195	-1.4355556	0.034161393	-0.53924489	-0.075752854	-0.020355284	-0.78770614	-0.12266283	73.650002	9.3999996	44.349998	14.55	1	0	0	1	-2.6031835	-2.5336046	0.51748407	2.1943197	26	4	2	12	11	16	17	27
940	35.8571	Preterm	Done in time	Done in time	Done in time	1	1	Female	-1.5364463	-1.06161	0.29286459	-0.444232	11.05	1	-2.192317	-0.78485292	0.64668542	-0.88247699	0.646622	-2.1992919	-1.3118527	-0.35402277	-1.4878037	-0.042594824	-0.0069749355	-0.52699977	-1.0007082	-0.60532671	-0.68921685	74.650002	8.8000002	44.25	14.45	1	0	0	1	-3.9728436	-0.36100274	0.03780406	-1.4838245	20	5	3	6	10	16	18	31
941	38.1429	Early term	Done in time	Dead	Dead	0	0	Female	-2.12183	-0.896919	0.95708364	0.993771	10.45	16	-2.2920556	-1.3001382	0.061115742	0.37731004	0.31987631	NA	NA	NA	NA	NA	NA	NA	NA	NA	NA	NA	NA	NA	NA	NA	NA	1	NA	NA	NA	NA	NA	NA	NA	NA	NA	NA	NA	NA	NA
942	39.1429	Full term	Done in time	Done in time	Done in time	1	1	Male	-1.0964702	-1.36222	-1.0612873	0.329575	10.45	14	-1.885517	-1.6504413	-0.76954174	-0.42702931	-0.15597335	-2.4287901	-1.6468513	-0.69320178	-1.0120165	-0.42662963	-0.54327309	0.0035899878	0.07633996	-0.58498722	-0.27065629	76.349998	9.2299995	46.150002	14.4	1	0	0	1	-2.8882806	-2.9358654	-0.48314565	-2.702651	21	6	1	14	9	17	24	26
943	37.7143	Early term	Done in time	Done in time	Done in time	1	1	Male	-1.9725258	-2.14953	-1.0321341	-1.58377	9.15	0	-2.9293067	-1.9814559	-0.3396956	-0.79646683	-1.3824003	-3.0340667	-2.3893104	-1.2986207	-1.194892	-1.3935069	-0.10475993	-0.40785444	-0.95892513	-0.39842522	-0.01110661	74.400002	8.4399996	45.849998	13.35	1	1	0	1	-6.2447333	-1.653499	-2.4574544	-1.8864894	21	3	0	10	10	11	20	29
944	40	Full term	Done in time	Done in time	Done in time	1	1	Male	-1.179199	-0.0395942	1.1894188	0.152877	11.55	8	-2.4612579	-0.84142166	0.78253883	-0.83626193	1.0649682	-4.7128129	-3.2573102	-1.1233735	-2.7183111	-2.0967031	-2.251555	-2.4158885	-1.9059124	-1.8820491	-3.1616712	69.949997	7.6799998	43.849998	12.65	1	1	0	0	-0.93810809	-5.8852348	1.2218053	-0.66766262	25	5	2	14	15	10	22	20
945	39.8571	Full term	Done in time	Done in time	Done in time	1	1	Male	0.91746473	1.50999	0.8290658	2.64027	12.25	14	0.96901846	1.3409837	1.1654603	2.3196621	1.8874415	0.52566564	1.4916077	1.6888975	1.5185934	1.5490043	-0.44335282	0.15062392	0.52343714	-0.80106866	-0.3384372	84.050003	13	49.450001	16.75	0	0	0	1	-0.012165941	-1.7158995	-1.1477268	1.3456624	27	6	2	15	13	18	22	26
946	41.5714	Full term	Done in time	Done in time	Done in time	1	1	Female	1.1683054	0.726835	-0.63485628	0.282366	12.35	19	-0.0048229685	0.52063268	0.74340719	-0.51464796	1.5316563	-0.75279951	0.038532745	0.54205948	-1.34245	0.82559538	-0.74797654	-0.48209995	-0.20134771	-0.82780206	-0.70606089	79.449997	10.48	44.549999	15.55	0	0	1	1	-1.1884083	2.2618351	0.59418827	0.52950054	18	6	5	9	13	13	32	32
947	32.4286	Preterm	Done in time	Done in time	Done in time	1	1	Female	-2.0188355	-1.01395	0.99944454	-0.740381	10.6	1	-1.5300241	0.11276246	1.2724391	0.16374294	1.5632689	-1.9082793	0.21492222	1.4730644	-0.13382055	1.8852015	-0.37825525	0.10215976	0.2006253	-0.29756349	0.32193255	75.650002	10.62	46.150002	16.950001	0	0	1	0	1.779438	-4.9189095	-4.3392186	0.56199604	25	6	3	16	20	5	17	24
948	38.8571	Early term	Done in time	Done in time	Done in time	1	1	Male	-0.33500564	0.7765	1.7689471	1.56519	11.45	0	-1.5697327	-0.7298128	0.22314145	0.6759733	-0.15760912	-3.0643392	-0.89823157	0.75014168	1.0416043	-0.28491423	-1.4946065	-0.16841877	0.52700025	0.36563098	-0.12730511	74.449997	10	48.849998	14.55	1	0	0	1	-0.22729908	0.86306351	-2.653007	-0.2974931	24	5	2	12	22	18	22	33
949	39.4286	Full term	Done in time	Done in time	Done in time	1	1	Male	-0.96888512	-1.46342	-1.1108965	-0.796528	9.05	0	-1.8817652	-2.8763258	-2.5153947	-1.3934025	-2.0832756	-2.6673179	-2.5200613	-1.7473371	-1.3952571	-1.605235	-0.78555262	0.35626459	0.76805758	-0.0018546581	0.47804058	75.75	8.3800001	45.650002	13.15	1	1	0	0	-3.6106205	-3.0384777	-0.93072593	-3.921478	19	4	1	19	9	14	20	26
950	37.5714	Early term	Done in time	Done in time	Done in time	1	1	Male	-1.180177	-1.00147	-0.026176076	-1.58377	10.35	0	-1.6329696	-2.507081	-2.188411	-4.1097054	-0.90173841	-2.7192397	-2.1239376	-1.154828	-4.4613676	-0.025387639	-1.0862701	0.38314342	1.033583	-0.35166216	0.87635076	75.5	8.7399998	41.549999	14.85	1	1	0	1	-3.2324455	0.80975914	-2.3910384	0.54033232	25	4	1	14	10	17	26	30
951	39	Full term	Done in time	Done in time	Done in time	1	1	Female	-1.6436442	-0.778863	0.88773412	0.655743	10.45	1	-1.6847667	-0.62630886	0.44400257	-0.36508682	-0.09456075	-3.4925313	-2.2125311	-0.57005346	-1.8615084	-1.9033233	-1.8077646	-1.5862222	-1.014056	-1.4964216	-1.8087626	70.949997	7.9400001	43.75	12.45	1	1	0	0	-3.6541719	-0.84664965	-2.1218166	0.10517192	17	5	1	13	14	17	25	29
952	38.2857	Early term	Done in time	Done in time	Done in time	1	1	Female	-1.4482236	0.015448	1.4904512	0.537855	11.65	13	-2.8214045	-0.67890757	1.3335879	0.22241607	0.72968233	-3.0126047	-0.83064324	0.8489843	0.06270957	0.19366325	-0.19120026	-0.15173566	-0.48460358	-0.1597065	-0.53601909	72.550003	9.3800001	46.450001	14.75	1	0	1	1	2.6351788	-8.048666	-1.6867173	-1.4946562	32	6	4	11	19	6	9	26
953	39.2857	Full term	Done in time	Done in time	Done in time	1	1	Male	0.39629036	-0.198941	-1.1421397	0.235361	10.25	8	-1.1908317	-1.1375546	-0.61464751	-1.3934025	0.46516418	-2.317225	-1.775283	-0.94951624	-2.0226896	-0.82432759	-1.1263933	-0.63772833	-0.33486873	-0.62928712	-1.2894918	76.349998	9.04	44.75	13.95	1	0	1	1	-0.44510317	1.6752839	-3.3078949	0.92133367	29	6	3	7	14	14	24	31
954	36	Preterm	Done in time	Done in time	Done in time	1	1	Male	-1.9054155	-0.644262	1.4126827	-0.326127	10.35	1	-2.2160871	-0.35935301	1.2093086	-0.91585517	-0.022125036	-2.4150643	-0.77901942	0.46606392	-1.6693332	0.065330252	-0.19897723	-0.41966641	-0.74324471	-0.75347805	0.087455288	76.25	10.14	45.25	14.95	1	0	0	1	0.97764516	-0.24791001	-0.84487545	-1.4838245	22	7	0	23	18	16	21	30
955	38.7143	Early term	Done in time	Done in time	Done in time	1	1	Female	-2.2868292	-2.5507	-1.3071603	-1.37498	9.05	1	-2.0888336	-1.912992	-0.92182726	-0.73301905	-0.81249821	-2.0407379	-1.2799757	-0.41320136	-1.6644347	-0.94323212	0.048095703	0.63301635	0.50862586	-0.93141562	-0.13073391	75.349998	8.8800001	44.049999	13.45	1	0	1	1	1.8371073	0.41061786	0.043527305	2.9888177	23	7	2	19	19	14	24	27
956	34.4286	Preterm	Done in time	Done in time	Too late	0	0	Female	-0.63226777	-1.75385	-2.0369554	-0.193329	10.25	28	-1.6442444	-1.8111262	-1.175505	-0.57728708	-0.72600365	NA	NA	NA	NA	NA	NA	NA	NA	NA	NA	NA	NA	NA	NA	NA	NA	0	NA	NA	NA	NA	NA	NA	NA	NA	NA	NA	NA	NA	NA
957	37.4286	Early term	Done in time	Done in time	Done in time	1	1	Male	-0.65887445	-0.0223164	0.80212128	0.577841	11.45	24	-1.6515821	-0.46371076	0.63154304	-0.14252806	-0.070422314	-0.98805994	-0.18507446	0.41219452	-0.65580189	0.39499617	0.66352218	0.27863628	-0.21934852	-0.51327384	0.46541849	80.449997	10.9	46.650002	15.35	0	0	0	0	1.5599872	3.1279938	-3.6432073	0.50783682	25	7	0	21	20	17	25	32
958	38.1429	Early term	Done in time	Done in time	Done in time	1	1	Female	-1.3564881	-0.969593	-0.19961977	0.267374	9.35	11	-0.51838779	1.1254573	1.8638868	0.84708554	2.7016935	-0.95156443	0.87554705	1.7810328	0.36007091	2.1593101	-0.43317664	-0.24991024	-0.082854033	-0.48701462	-0.54238343	78.550003	11.56	46.849998	17.35	0	0	0	1	3.7278275	-1.5923263	0.58437121	-1.51632	32	6	2	16	26	15	24	24
959	39.2857	Full term	Done in time	Done in time	Done in time	1	1	Male	-1.074532	0.109125	1.6377381	0.54178	11.15	0	-1.298843	-1.5717659	-1.1307118	0.26657906	-0.526187	-1.8842622	-1.8861978	-1.3802793	-0.46634015	-1.2563115	-0.58541918	-0.31443191	-0.24956751	-0.73291922	-0.73012453	77.699997	8.96	46.849998	13.5	0	0	1	0	-1.3409946	-4.1458154	-0.81516099	0.10517192	23	4	2	20	12	11	22	22
960	36.5714	Preterm	Done in time	Done in time	Done in time	1	1	Female	-1.1076571	-1.75295	-1.4591815	-1.88266	9.85	1	-2.4936266	-1.1464326	0.45060235	-0.9633286	0.40903068	-1.7172363	-0.63418502	0.232841	-1.3552096	0.037366964	0.77639031	0.51224762	-0.21776135	-0.39188099	-0.37166372	76.150002	9.5600004	44.450001	14.55	0	0	0	0	-2.701844	0.56402439	0.5630073	0.52950054	20	5	2	16	9	16	24	31
961	39	Full term	Done in time	Done in time	Too late	0	0	Female	-0.24279422	-0.542174	-0.89428973	0.893091	10.25	14	-1.2225643	-0.15862581	0.69303823	0.66021866	0.44641525	NA	NA	NA	NA	NA	NA	NA	NA	NA	NA	NA	NA	NA	NA	NA	NA	0	NA	NA	NA	NA	NA	NA	NA	NA	NA	NA	NA	NA	NA
962	35.8571	Preterm	Done in time	Done in time	Done in time	1	1	Female	-1.7508421	-1.75295	-0.60534763	-2.05189	10.3	1	-2.3899264	-0.080222175	1.7173855	0.23315498	1.8559623	-2.9843085	-1.012754	0.59289998	-1.1543064	-0.13932303	-0.59438205	-0.93253177	-1.1244855	-1.3874614	-1.9952853	72.550003	9.1599998	44.75	14.35	1	0	0	1	1.0045434	-0.46318775	1.5906247	1.3564942	27	6	3	14	16	13	24	29
963	39.7143	Full term	Done in time	Done in time	Done in time	1	1	Female	-1.1887417	-0.216122	0.8374241	0.194546	11.55	14	-1.595365	0.29580414	1.5578382	0.77233708	1.3434815	-1.7946577	-0.47387499	0.50768596	-0.19035552	0.586788	-0.19929266	-0.76967913	-1.0501523	-0.96269262	-0.75669354	76.400002	9.8500004	46.150002	15.25	0	0	0	1	-2.7212734	3.4136298	1.9421103	-0.28666127	24	3	1	17	14	19	30	31
964	37.7143	Early term	Done in time	Done in time	Too late	0	0	Male	1.0065069	0.09341	-1.5797065	1.47651	10.55	13	-0.86280262	0.057818823	0.73285228	1.1770523	0.55562878	NA	NA	NA	NA	NA	NA	NA	NA	NA	NA	NA	NA	NA	NA	NA	NA	0	NA	NA	NA	NA	NA	NA	NA	NA	NA	NA	NA	NA	NA
965	37.2857	Early term	Done in time	Too late	Too late	0	0	Female	-1.7202272	-0.801307	0.64792538	-0.52209	10.75	17	-1.8990939	-0.66138965	0.56084758	-0.81810594	0.23696025	NA	NA	NA	NA	NA	NA	NA	NA	NA	NA	NA	NA	NA	NA	NA	NA	0	NA	NA	NA	NA	NA	NA	NA	NA	NA	NA	NA	NA	NA
[truncated: 43 more columns]

## Sheet: Fig A Data
Task	Sequence	Session	Trials	Valids	Success
Visual search	1	1	337	0.8516	0.7979
Visual search	2	1	337	0.8427	0.7852
Visual search	3	1	337	0.8101	0.7766
Visual search	4	1	337	0.819	0.7717
Visual search	5	1	336	0.8452	0.7676
Visual search	6	1	336	0.8333	0.7286
Visual search	7	1	335	0.794	0.7444
Visual search	8	1	335	0.791	0.7811
Visual search	9	1	335	0.7493	0.49
Visual search	10	1	335	0.7731	0.4247
Visual search	11	1	335	0.7642	0.4414
Visual search	12	1	335	0.791	0.483
Visual search	13	2	321	0.8411	0.7778
Visual search	14	2	321	0.8692	0.8172
Visual search	15	2	321	0.8255	0.7774
Visual search	16	2	321	0.8162	0.7939
Visual search	17	2	320	0.7906	0.7628
Visual search	18	2	320	0.7719	0.8016
Visual search	19	2	320	0.7406	0.8017
Visual search	20	2	320	0.7188	0.7739
Visual search	21	2	320	0.7594	0.4033
Visual search	22	2	320	0.7094	0.4537
Visual search	23	2	320	0.6406	0.5024
Visual search	24	2	320	0.6563	0.3857
Anticipatory attention shifts	1	1	343	0.7464	0.5078
Anticipatory attention shifts	2	1	343	0.7872	0.6481
Anticipatory attention shifts	3	1	343	0.7726	0.6604
Anticipatory attention shifts	4	1	343	0.7726	0.6642
Anticipatory attention shifts	5	1	342	0.7339	0.6693
Anticipatory attention shifts	6	1	342	0.7807	0.7116
Anticipatory attention shifts	7	1	342	0.731	0.72
Anticipatory attention shifts	8	1	341	0.7771	0.7434
Anticipatory attention shifts	9	1	339	0.7109	0.1992
Anticipatory attention shifts	10	1	338	0.716	0.3554
Anticipatory attention shifts	11	1	338	0.6953	0.4298
Anticipatory attention shifts	12	1	337	0.7003	0.4873
Anticipatory attention shifts	13	1	337	0.7478	0.5556
Anticipatory attention shifts	14	1	337	0.7033	0.5738
Anticipatory attention shifts	15	1	337	0.7181	0.6405
Anticipatory attention shifts	16	1	337	0.7211	0.6091
Anticipatory attention shifts	17	2	326	0.7454	0.5144
Anticipatory attention shifts	18	2	326	0.8037	0.6832
Anticipatory attention shifts	19	2	326	0.8037	0.7634
Anticipatory attention shifts	20	2	326	0.7975	0.7538
Anticipatory attention shifts	21	2	326	0.7914	0.7829
Anticipatory attention shifts	22	2	325	0.7385	0.8167
Anticipatory attention shifts	23	2	325	0.7015	0.8202
Anticipatory attention shifts	24	2	324	0.7191	0.7682
Anticipatory attention shifts	25	2	324	0.6605	0.1449
Anticipatory attention shifts	26	2	324	0.6975	0.4204
Anticipatory attention shifts	27	2	323	0.6811	0.5227
Anticipatory attention shifts	28	2	323	0.6533	0.5308
Anticipatory attention shifts	29	2	323	0.6161	0.593
Anticipatory attention shifts	30	2	323	0.6687	0.6713
Anticipatory attention shifts	31	2	323	0.6625	0.6916
Anticipatory attention shifts	32	2	323	0.6285	0.7192
Attention to faces	1	1	340	0.7118	0.3554
Attention to faces	2	1	340	0.7794	0.3836
Attention to faces	3	1	340	0.7824	0.2687
Attention to faces	4	1	339	0.6608	0.2959
Attention to faces	5	1	339	0.7109	0.2899
Attention to faces	6	1	338	0.6598	0.279
Attention to faces	7	1	338	0.6124	0.3162
Attention to faces	8	1	338	0.6893	0.2243
Attention to faces	9	1	337	0.638	0.2789
Attention to faces	10	1	337	0.6409	0.3589
Attention to faces	11	1	337	0.6231	0.3441
Attention to faces	12	1	337	0.6024	0.3015
Attention to faces	13	1	337	0.635	0.3348
Attention to faces	14	1	337	0.5935	0.2908
Attention to faces	15	1	336	0.6399	0.2911
Attention to faces	16	1	336	0.6012	0.2853
Attention to faces	17	2	325	0.68	0.3193
Attention to faces	18	2	325	0.6554	0.2836
Attention to faces	19	2	325	0.6985	0.2978
Attention to faces	20	2	325	0.6338	0.2953
Attention to faces	21	2	325	0.6492	0.287
Attention to faces	22	2	325	0.6123	0.2634
Attention to faces	23	2	324	0.6296	0.2898
Attention to faces	24	2	324	0.5833	0.2948
Attention to faces	25	2	324	0.534	0.2802
Attention to faces	26	2	324	0.5556	0.3841
Attention to faces	27	2	324	0.5988	0.3425
Attention to faces	28	2	324	0.5185	0.2878
Attention to faces	29	2	324	0.5988	0.3454
Attention to faces	30	2	324	0.5309	0.2869
Attention to faces	31	2	324	0.5185	0.3609
Attention to faces	32	2	324	0.5772	0.3688

## Sheet: Info
Title: Associations between individual variations in visual attention at 9 months and behavioral competencies at 18 months in rural Malawi
Journal: PLOS ONE
Authors: Juha Pyykkö et al.
Date: September, 2020
Default labels: 0 = no; 1 = yes
Note: 'ID' does not reflect the participant number assigned originally in the study
